# Supplementary material for: Formin1 Mediates the Induction of Dendritogenesis and Synaptogenesis by Neurogenin3 in Mouse Hippocampal Neurons
Source: PLoS One. 2011 Jul 19;6(7):e21825. doi: 10.1371/journal.pone.0021825 (PMC3139584; doi:10.1371/journal.pone.0021825)
Supplement: Table S1 — Differentially Expressed Genes (Control versus Ngn3 overexpresed). Shown are the genes selected as differentially expressed (adjusted p-value smaller than 0.05) and the fold changes (represented in log2 scale). The sign indicates the direction of the change: positive values refer to greater transcript abundance in the control cultures, whereas negative values indicate less abundance in the controls (and higher abundance in the Ngn3 overexpressing neurons). (XLS) [file pone.0021825.s001.xls]

## Sheet: Hoja1
Differentially Expressed Genes (Control versus Ngn3 overexpresed)
PROBE	ACCNUM	SYMBOL	NAME	Fold Change (log2 Control/Ngn3)	adj.pval
GE33549	NM_009038	Rcvrn	recoverin	-7.032	0.00014
GE119501	AF044257	Zfpn1a2	zinc finger protein, subfamily 1A, 2 (Helios)	-6.422	0.00014
GE1478723	CA892403	NA	NA	-8.559	0.00014
GE1503787	NM_177744	9030421J09Rik	RIKEN cDNA 9030421J09 gene	-6.59	0.00014
GE118594	BB178915	NA	NA	-9.867	0.00014
GE1495251	c("NM_198305", "AK049214")	Klhl17	kelch-like 17 (Drosophila)	6.459	0.00014
GE135346	c("NM_146757", "NM_147087")	Olfr583	olfactory receptor 583	-8.07	0.00014
GE113178	NM_009880	Cdx1	caudal type homeo box 1	-8.196	0.00014
GE41225	NM_026404	Slc35a4	solute carrier family 35, member A4	-8.279	0.00014
GE1389070	NM_134161	Fut10	fucosyltransferase 10	-8.118	0.00014
GE1496460	AI465861	NA	NA	-6.731	0.00014
GE1513454	CB841153	Grb10	growth factor receptor bound protein 10	-8.101	0.00014
GE131721	NM_145529	Cstf3	cleavage stimulation factor, 3' pre-RNA, subunit 3	-5.698	0.00014
GE114037	AK128969	4732466D17Rik	RIKEN cDNA 4732466D17 gene	-7.224	0.00014
GE107452	W12628	4933424A20Rik	RIKEN cDNA 4933424A20 gene	-6.76	0.00015
GE1391533	AI428230	NA	NA	-6.531	0.00015
GE1471763	AI481723	0610037P05Rik	RIKEN cDNA 0610037P05 gene	-5.312	0.00023
GE33352	NM_009940	Coq7	demethyl-Q 7	5.08	0.00034
GE116781	BM225062	Magea10	melanoma antigen family A, 10	-7.482	0.00034
GE1450932	NULL	NA	NA	-5.946	0.00034
GE129828	NM_144800	Mtss1	metastasis suppressor 1	-5.849	0.00037
GE1425385	BG071606	NA	NA	-6.58	0.00039
GE110915	BM934507	5730466C23Rik	RIKEN cDNA 5730466C23 gene	-6.384	0.00039
GE1442445	NM_026743	Tspan11	tetraspanin 11	-9.188	0.00051
GE126721	NM_133199	Scn4a	sodium channel, voltage-gated, type IV, alpha polypeptide	-4.296	0.00051
GE126868	BB525528	Cep57	centrosomal protein 57	-4.549	0.00051
GE126904	BB526132	Bfsp1	beaded filament structural protein in lens-CP94	-7.038	0.00051
GE1489142	BQ769358	Cerk	ceramide kinase	-6.223	0.00053
GE124517	BB439480	Arhgef4	Rho guanine nucleotide exchange factor (GEF) 4	-8.134	0.00068
GE1571372	AA177237	Ctcf	CCCTC-binding factor	-6.458	0.00073
GE1510283	CK330443	Zfand3	zinc finger, AN1-type domain 3	-8.268	8,00E-04
GE133846	NM_146227	Tsp50	testes-specific protease 50	-6.326	0.00081
GE1444832	BG074352	Spata5	spermatogenesis associated 5	-4.639	0.00089
GE1414420	CA892156	NA	NA	-3.43	0.00095
GE128742	NM_134247	Acot4	acyl-CoA thioesterase 4	-7.447	0.00095
GE36312	NM_011775	Zp2	zona pellucida glycoprotein 2	-4.404	0.00096
GE1455808	BF472058	NA	NA	-4.873	0.00113
GE1442879	NM_178189	Hist1h2ac	histone 1, H2ac	-5.99	0.00113
GE38641	NM_027903	Dhdh	dihydrodiol dehydrogenase (dimeric)	-7.822	0.00126
GE130889	AK082136	Prmt3	protein arginine N-methyltransferase 3	-3.915	0.00133
GE36319	NM_010230	Fmn1	formin 1	-6.147	0.00133
GE34015	c("NM_008590", "W71826")	Mest	mesoderm specific transcript	4.756	0.00133
GE1496436	W82901	NA	NA	-5.528	0.00133
GE33615	NM_009122	Satb1	special AT-rich sequence binding protein 1	3.86	0.00139
GE126907	c("NM_133364", "NM_178023")	Prima1	proline rich membrane anchor 1	-5.09	0.0014
GE106341	AK015587	4930478L05Rik	RIKEN cDNA 4930478L05 gene	-4.513	0.00159
GE112453	BB017239	NA	NA	4.786	0.00164
GE138415	NM_172964	Arhgap28	Rho GTPase activating protein 28	-3.953	0.00165
GE102645	AK122531	5830417I10Rik	RIKEN cDNA 5830417I10 gene	3.717	0.00194
GE1416621	NM_177264	9230112E08Rik	RIKEN cDNA 9230112E08 gene	4.452	0.00201
GE1548964	AK172886	Gpd1l	glycerol-3-phosphate dehydrogenase 1-like	4.146	0.00203
GE36188	c("NM_011562", "CF893743")	Tdgf1	teratocarcinoma-derived growth factor	-3.313	0.00207
GE1546508	AK006310	1700024P03Rik	RIKEN cDNA 1700024P03 gene	-3.6	0.00207
GE1574760	AK050038	Akap13	A kinase (PRKA) anchor protein 13	3.632	0.00223
GE33922	NM_008473	Krt2-1	keratin complex 2, basic, gene 1	2.731	0.00228
GE106085	AI645450	NA	NA	4.29	0.00234
GE1574296	AK082630	Dock1	dedicator of cyto-kinesis 1	-5.654	0.00242
GE1568919	BC050212	B930053N05Rik	RIKEN cDNA B930053N05 gene	-6.383	0.00243
GE120342	BB241905	Pscd3	pleckstrin homology, Sec7 and coiled-coil domains 3	-6.356	0.00243
GE119628	BB210927	NA	NA	3.966	0.00263
GE104976	AI316508	NA	NA	3.262	0.00271
GE1463297	CK343659	Rhoq	ras homolog gene family, member Q	-3.464	0.00277
GE1492334	NM_181681	BC005764	cDNA sequence BC005764	2.983	0.00283
GE1386641	BF018919	NA	NA	-3.192	0.00283
GE1550763	AV048104	Rps2	ribosomal protein S2	-5.565	0.003
GE125072	NM_029528	6330503C03Rik	RIKEN cDNA 6330503C03 gene	-4.761	0.00317
GE133745	NM_146205	Armc5	armadillo repeat containing 5	3.426	0.00317
GE133777	NM_146213	BC026374	cDNA sequence BC026374	4.05	0.00345
GE1478282	BG806652	Maml3	mastermind like 3 (Drosophila)	4.757	0.00376
GE1461437	CB843562	Cdh6	cadherin 6	-5.357	0.00376
GE34576	NM_008267	Hoxb13	homeo box B13	3.482	0.00376
GE1534293	AK046239	C530005L23Rik	RIKEN cDNA C530005L23 gene	4.653	0.00376
GE39690	NM_025642	2610039C10Rik	RIKEN cDNA 2610039C10 gene	-3.466	0.00383
GE36706	NM_013780	Npas3	neuronal PAS domain protein 3	4.847	0.00383
GE136809	NM_153420	Acpl2	acid phosphatase-like 2	5.268	0.00383
GE133246	NM_146083	Sfrs7	splicing factor, arginine/serine-rich 7	2.875	0.00428
GE112834	NM_027514	Pvr	poliovirus receptor	3.206	0.00449
GE39714	AK129435	Cecr2	cat eye syndrome chromosome region, candidate 2 homolog (human)	-4.205	0.00449
GE115918	BB117494	Arnt2	aryl hydrocarbon receptor nuclear translocator 2	3.92	0.00457
GE34790	Z23143	Bmpr1b	bone morphogenetic protein receptor, type 1B	-3.747	0.0046
GE37593	AF101779	Rybp	RING1 and YY1 binding protein	3.962	0.0046
GE119962	BB225818	Gm739	gene model 739, (NCBI)	-4.047	0.0046
GE137941	NM_172664	Tlk1	tousled-like kinase 1	4.682	0.0046
GE107005	AU067646	2810473G09Rik	RIKEN cDNA 2810473G09 gene	3.713	0.0047
GE1394806	CB193666	Ssrp1	structure specific recognition protein 1	4.172	0.00471
GE1551182	BU523338	Zdhhc23	zinc finger, DHHC domain containing 23	-3.617	0.00501
GE121906	BB314059	Kif7	kinesin family member 7	6.277	0.00501
GE106132	AK015377	4930444E06Rik	RIKEN cDNA 4930444E06 gene	5.099	0.00501
GE124757	BB447930	Btn2a2	butyrophilin, subfamily 2, member A2	-3.975	0.00501
GE34987	U32330	Edn3	endothelin 3	4.642	0.00501
GE138448	NM_173007	Tspan12	tetraspanin 12	2.808	0.00501
GE1545987	BF018022	NA	NA	4.794	0.00526
GE1404786	BF464716	Ppm1l	protein phosphatase 1 (formerly 2C)-like	-2.441	0.00543
GE41390	NM_028094	Ugt2a3	UDP glucuronosyltransferase 2 family, polypeptide A3	-5.379	0.00543
GE36021	c("NM_011291", "BG915135")	Rpl7	ribosomal protein L7	2.139	0.00543
GE127325	BB541041	Prkcd	protein kinase C, delta	-3.915	0.00557
GE1517787	AI463251	Shoc2	soc-2 (suppressor of clear) homolog (C. elegans)	-3.423	0.00562
GE124937	NM_029394	Snx24	sorting nexing 24	3.942	0.00563
GE134115	NM_146286	Olfr981	olfactory receptor 981	-2.756	0.00574
GE37003	c("NM_016680", "NM_152946")	Sfrs16	splicing factor, arginine/serine-rich 16 (suppressor-of-white-apricot homolog, Drosophila)	-5.797	0.00574
GE103278	AK005401	1600002O04Rik	RIKEN cDNA 1600002O04 gene	-5.862	0.00574
GE1471507	BB039336	NA	NA	-2.271	0.00574
GE114227	NM_198604	Plekhg6	pleckstrin homology domain containing, family G (with RhoGef domain) member 6	5.087	0.00577
GE37675	AF202893	Kif21b	kinesin family member 21B	4.52	0.00581
GE124311	NM_028605	NA	NA	-3.778	0.00581
GE1555915	AK037521	Rab22a	RAB22A, member RAS oncogene family	-2.344	0.00581
GE116952	BC034650	Noc2l	nucleolar complex associated 2 homolog (S. cerevisiae)	-4.687	0.00581
GE42502	NM_008120	Gja4	gap junction membrane channel protein alpha 4	5.242	0.00581
GE1574347	NM_207212	Wtip	WT1-interacting protein	1.998	0.00581
GE42626	NM_010338	Gpr37	G protein-coupled receptor 37	3.188	0.00581
GE1485941	BM938390	Rp1hl1	retinitis pigmentosa 1 homolog (human)-like 1	-4.932	0.00594
GE137628	AK045678	Prrt3	proline-rich transmembrane protein 3	-3.664	0.00616
GE120761	AK040523	Camk4	calcium/calmodulin-dependent protein kinase IV	-3.325	0.00617
GE105252	AK014611	Itgb1	integrin beta 1 (fibronectin receptor beta)	-3.596	0.00617
GE131369	C81008	D13Ertd340e	DNA segment, Chr 13, ERATO Doi 340, expressed	4.114	0.00617
GE1563054	AK084995	E230020A03Rik	RIKEN cDNA E230020A03 gene	-3.831	0.00627
GE116677	BB134965	Nr3c2	nuclear receptor subfamily 3, group C, member 2	-2.237	0.00668
GE1486783	BC040756	BC040756	cDNA sequence BC040756	4.925	0.0069
GE113404	BB042729	Foxn2	forkhead box N2	4.286	0.00692
GE1516444	BY558742	NA	NA	4.346	0.00692
GE1472864	BF018684	NA	NA	5.176	0.00697
GE138522	NM_173347	Prune	prune homolog (Drosophila)	4.612	0.00697
GE129570	NM_144526	6720460F02Rik	RIKEN cDNA 6720460F02 gene	3.944	0.0071
GE135321	NM_146753	Olfr1195	olfactory receptor 1195	-5.305	0.00716
GE1463030	BU939301	1700013F07Rik	RIKEN cDNA 1700013F07 gene	4.767	0.00725
GE130867	NM_145354	Nsun2	NOL1/NOP2/Sun domain family 2	4.007	0.00757
GE1483147	AK046794	Pitpnc1	phosphatidylinositol transfer protein, cytoplasmic 1	-3.263	0.00769
GE1446509	NM_178725	Lrrc4c	leucine rich repeat containing 4C	2.443	0.00769
GE119551	BB208421	AU040320	expressed sequence AU040320	3.227	0.00769
GE127082	AW457662	NA	NA	4.761	0.00785
GE114778	BB171523	Epn2	epsin 2	-4.644	0.00787
GE1500128	BY748317	NA	NA	3.081	0.00787
GE133516	AK012139	2610524E12Rik	RIKEN cDNA 2610524E12 gene	-1.715	0.00787
GE112979	BB031461	NA	NA	5.474	0.0079
GE1450440	C86898	NA	NA	4.674	0.0079
GE1522224	BM217800	NA	NA	-1.802	0.008
GE1387728	NM_011759	Zfp41	zinc finger protein 41	-2.651	0.0083
GE1395298	BU937006	NA	NA	-3.734	0.0083
GE1500718	BI989802	Wwox	WW domain-containing oxidoreductase	-6.115	0.00833
GE124046	BB425178	NA	NA	-1.66	0.00876
GE1420913	AI614788	NA	NA	4.779	0.00876
GE128026	BB681447	NA	NA	3.85	0.00876
GE1563064	BQ287003	NA	NA	-3.543	0.0089
GE135036	NM_146703	Olfr1447	olfactory receptor 1447	-5.604	0.0089
GE36228	NM_011624	Top3b	topoisomerase (DNA) III beta	4.752	0.00909
GE120749	BB262675	Gm1604	gene model 1604, (NCBI)	2.576	0.00909
GE119454	NM_011684	V1ra2	vomeronasal 1 receptor, A2	5.302	0.00915
GE1441146	BB348073	Xrcc3	X-ray repair complementing defective repair in Chinese hamster cells 3	-4.365	0.00927
GE1504241	BF658504	NA	NA	-1.744	0.00946
GE123738	BB400310	NA	NA	4.709	0.00949
GE1471941	NA	NA	NA	4.062	0.00997
GE1483366	AK043163	NA	NA	-4.683	0.00997
GE104807	AA939922	Kcnu1	potassium channel, subfamily U, member 1	-1.618	0.01021
GE38784	Z49229	Hspb9	heat shock protein, alpha-crystallin-related, B9	3.789	0.01045
GE39457	NM_133756	Xab1	XPA binding protein 1	2.169	0.01073
GE121896	BB313974	Pcdh10	protocadherin 10	-1.595	0.01079
GE37760	NM_020293	Cldn9	claudin 9	-2.913	0.01115
GE102652	c("NM_134038", "NM_001029842")	Slc16a6	solute carrier family 16 (monocarboxylic acid transporters), member 6	2.194	0.01128
GE1563850	BX517559	NA	NA	-2.252	0.0113
GE126349	NM_080470	Smc1l2	SMC (structural maintenace of chromosomes 1)-like 2 (S. cerevisiae)	-4.558	0.01153
GE131106	C78878	C78878	expressed sequence C78878	-1.734	0.01195
GE107698	AI466695	NA	NA	2.997	0.01205
GE127497	NM_133878	Rcc1	regulator of chromosome condensation 1	1.916	0.01205
GE42200	NM_080428	Fbxw7	F-box and WD-40 domain protein 7, archipelago homolog (Drosophila)	2.021	0.01249
GE131898	BG069259	2210408I21Rik	RIKEN cDNA 2210408I21 gene	3.403	0.0127
GE1568003	AK082525	Centg2	centaurin, gamma 2	-1.727	0.0127
GE1498947	BY764797	NA	NA	-1.681	0.0127
GE131585	NM_145502	Spfh1	SPFH domain family, member 1	-4.096	0.0127
GE1434106	AI451538	NA	NA	-1.618	0.0127
GE1443762	NA	NA	NA	-3.749	0.01332
GE117361	BB152493	Slc28a2	solute carrier family 28 (sodium-coupled nucleoside transporter), member 2	2.904	0.01398
GE1557565	AK081571	Pcqap	positive cofactor 2, multiprotein complex, glutamine/Q-rich-associated protein	-1.539	0.01398
GE1467819	BM238603	BC024479	cDNA sequence BC024479	-2.077	0.01407
GE41551	NM_011984	Homer3	homer homolog 3 (Drosophila)	3.412	0.01489
GE1522941	AK029074	NA	NA	2.074	0.01489
GE1565303	BY175655	Col4a3	procollagen, type IV, alpha 3	3.783	0.01536
GE1569576	CB953974	A230058J24Rik	RIKEN cDNA A230058J24 gene	-2.318	0.01536
GE33215	X70514	Nodal	nodal	5.52	0.01536
GE34816	c("NM_007624", "BQ890745")	Cbx3	chromobox homolog 3 (Drosophila HP1 gamma)	1.772	0.01536
GE1473355	NM_028799	Tgm5	transglutaminase 5	-1.606	0.01536
GE1528077	AK076986	Cetn1	centrin 1	-1.627	0.01591
GE1393284	BE992389	Reep5	receptor accessory protein 5	-1.658	0.01591
GE35714	NM_010760	Magoh	mago-nashi homolog, proliferation-associated (Drosophila)	-1.428	0.01591
GE1419594	NM_180962	Cyhr1	cysteine and histidine rich 1	-2.664	0.01593
GE137683	c("NM_172523", "AK035644")	Slc18a2	solute carrier family 18 (vesicular monoamine), member 2	3.967	0.01644
GE1450883	CK344008	Sec61a2	Sec61, alpha subunit 2 (S. cerevisiae)	-1.653	0.01644
GE1569709	c("NM_197992", "BE627606")	Pcgf1	polycomb group ring finger 1	2.876	0.01685
GE129994	BC060724	Trio	triple functional domain (PTPRF interacting)	2.729	0.017
GE138050	NM_172732	Clec9a	C-type lectin domain family 9, member a	-4.436	0.01712
GE40575	NM_024228	Gdpd3	glycerophosphodiester phosphodiesterase domain containing 3	-4.341	0.01723
GE1486583	AI426427	Bicc1	bicaudal C homolog 1 (Drosophila)	-5.816	0.01729
GE1511457	BE946086	NA	NA	4.019	0.01797
GE123396	NM_027415	Tmem70	transmembrane protein 70	-1.313	0.01837
GE106999	AU067645	NA	NA	-2.061	0.01839
GE130770	NM_145209	Oasl1	2'-5' oligoadenylate synthetase-like 1	-1.511	0.01844
GE41456	AK020696	A030005L19Rik	RIKEN cDNA A030005L19 gene	1.498	0.01844
GE1448376	AK031467	Fto	fatso	-1.371	0.01863
GE39409	NM_080846	Higd1b	HIG1 domain family, member 1B	-5.119	0.0188
GE1551697	BY205725	NA	NA	-2.16	0.01904
GE38413	c("NM_201256", "AK129284")	Eif4ebp3	eukaryotic translation initiation factor 4E binding protein 3	2.248	0.01967
GE1466258	NA	NA	NA	-5.511	0.02063
GE132682	NM_145942	Hmgcs1	3-hydroxy-3-methylglutaryl-Coenzyme A synthase 1	1.917	0.02063
GE119737	NM_013675	Spnb1	spectrin beta 1	1.97	0.02063
GE39226	NM_029357	Pcdh1	protocadherin 1	-2.46	0.0207
GE1487462	NA	NA	NA	-1.499	0.02101
GE1407413	CA885593	NA	NA	-1.61	0.02124
GE37637	NM_019869	Rbm14	RNA binding motif protein 14	1.484	0.02147
GE1433313	BQ557305	Nvl	nuclear VCP-like	-1.489	0.02211
GE107063	AK035845	9630010G10Rik	RIKEN cDNA 9630010G10 gene	-1.258	0.02211
GE109788	AV337908	NA	NA	1.426	0.02211
GE136984	NM_153565	Pcsk9	proprotein convertase subtilisin/kexin type 9	2.324	0.02228
GE1397988	NM_001013829	Shf	Src homology 2 domain containing F	1.351	0.02241
GE1539622	CF426028	2610307O08Rik	RIKEN cDNA 2610307O08 gene	-1.902	0.02274
GE1388794	AK037054	9930104M19Rik	RIKEN cDNA 9930104M19 gene	-4.358	0.02307
GE1471690	AA638549	NA	NA	1.656	0.02307
GE123322	BB380266	NA	NA	-2.881	0.02351
GE1552422	BG069070	Cerk	ceramide kinase	-1.814	0.02426
GE38518	AK004569	Cdc40	cell division cycle 40 homolog (yeast)	1.559	0.02477
GE122091	c("NM_207677", "NM_026117")	Dedd2	death effector domain-containing DNA binding protein 2	2.388	0.02545
GE1468164	AK035579	Mta3	metastasis associated 3	-5.209	0.02562
GE111785	AW556962	Hipk2	homeodomain interacting protein kinase 2	-1.661	0.02562
GE115423	BB104014	Dyrk3	dual-specificity tyrosine-(Y)-phosphorylation regulated kinase 3	3.888	0.02562
GE130736	NM_145152	Lrrc3	leucine rich repeat containing 3	-4.257	0.02562
GE116726	CK329556	Cdkal1	CDK5 regulatory subunit associated protein 1-like 1	1.99	0.02569
GE1506140	CA874293	NA	NA	-3.993	0.02728
GE1498146	NA	NA	NA	2.001	0.02728
GE41145	NM_026214	Kctd4	potassium channel tetramerisation domain containing 4	-1.715	0.02771
GE1488550	AK049846	Slc16a14	solute carrier family 16 (monocarboxylic acid transporters), member 14	-1.629	0.02789
GE1487201	c("NM_178616", "AA882363")	Psmd11	proteasome (prosome, macropain) 26S subunit, non-ATPase, 11	1.641	0.02805
GE1564776	BG972261	Wnk4	WNK lysine deficient protein kinase 4	2.935	0.02805
GE41693	AB049460	Phip	pleckstrin homology domain interacting protein	3.541	0.02816
GE135029	C78513	C78513	EST C78513	-4.202	0.02832
GE115278	BB098221	NA	NA	1.258	0.02856
GE124594	BB441502	NA	NA	1.845	0.02955
GE129943	BE995295	NA	NA	-1.484	0.02955
GE104874	AI098030	2210010N04Rik	RIKEN cDNA 2210010N04 gene	-1.457	0.02972
GE1509592	NM_177049	Jph4	junctophilin 4	-2.066	0.02989
GE1459865	BU840016	Trim28	tripartite motif protein 28	-4.964	0.02989
GE128232	NM_134135	Slc39a3	solute carrier family 39 (zinc transporter), member 3	-3.784	0.02989
GE132832	BM200118	Rfx2	regulatory factor X, 2 (influences HLA class II expression)	-1.145	0.02989
GE104335	NM_009234	Sox11	SRY-box containing gene 11	-1.446	0.03024
GE1483869	BE847855	Psip1	PC4 and SFRS1 interacting protein 1	1.173	0.03024
GE1456517	NA	NA	NA	-4.101	0.03024
GE102882	c("NM_175565", "NM_175833", "AK038044")	Cdv3	carnitine deficiency-associated gene expressed in ventricle 3	-1.225	0.03024
GE103023	NM_027922	D5Ertd585e	DNA segment, Chr 5, ERATO Doi 585, expressed	3.251	0.03024
GE113239	BY658718	Arcn1	archain 1	-1.85	0.03039
GE37543	NM_019776	AL033314	expressed sequence AL033314	-1.308	0.03039
GE103059	AK003491	1110006E14Rik	RIKEN cDNA 1110006E14 gene	1.488	0.03086
GE33156	NM_010209	Fh1	fumarate hydratase 1	1.714	0.03196
GE1435783	BM508625	Zfp612	zinc finger protein 612	2.215	0.03196
GE35114	c("NM_009746", "Y11905")	Bcl7c	B-cell CLL/lymphoma 7C	1.152	0.03277
GE1422764	AV124452	Lace1	lactation elevated 1	3.9	0.03277
GE1433526	AI607257	NA	NA	-2.994	0.03288
GE1404804	C86837	Paip1	polyadenylate binding protein-interacting protein 1	2.519	0.03288
GE36699	CX732888	Naca	nascent polypeptide-associated complex alpha polypeptide	-2.188	0.03288
GE120728	NM_021610	Gpa33	glycoprotein A33 (transmembrane)	-1.66	0.03346
GE1478932	AI120689	NA	NA	2.58	0.03457
GE41510	NM_030695	Lrba	LPS-responsive beige-like anchor	-1.248	0.03479
GE1539302	AW049718	NA	NA	-1.807	0.03555
GE1454414	c("NM_178248", "NM_001001319")	Pramel4	preferentially expressed antigen in melanoma like 4	-1.263	0.03555
GE1391975	AV153944	Cbll1	Casitas B-lineage lymphoma-like 1	-1.524	0.0356
GE134345	c("NM_146328", "NM_001005485")	Olfr110	olfactory receptor 110	2.71	0.03571
GE103020	AK003211	1110001D15Rik	RIKEN cDNA 1110001D15 gene	-2.411	0.03586
GE1463269	NA	NA	NA	-3.611	0.03628
GE130404	NM_144913	Bcdin3	bin3, bicoid-interacting 3, homolog (Drosophila)	1.785	0.03661
GE1469431	NA	NA	NA	1.344	0.03712
GE1447652	AK040573	A430107D22Rik	RIKEN cDNA A430107D22 gene	-4.292	0.03713
GE37251	NM_018742	Bet1l	blocked early in transport 1 homolog (S. cerevisiae)-like	-1.286	0.03724
GE103612	NM_027242	2010007H12Rik	RIKEN cDNA 2010007H12 gene	1.663	0.03773
GE136569	NM_153111	Fev	FEV (ETS oncogene family)	-4.319	0.03773
GE39388	NM_025869	Dusp26	dual specificity phosphatase 26 (putative)	1.113	0.03806
GE1497508	NM_183170	BC051227	cDNA sequence BC051227	1.299	0.03824
GE1497303	AK036140	NA	NA	-1.674	0.03846
GE123295	NM_027274	2810025M15Rik	RIKEN cDNA 2810025M15 gene	-2.311	0.03871
GE40753	c("NM_025439", "BU152463")	Tmem9	transmembrane protein 9	-2.199	0.03894
GE1386745	BQ553928	Rere	arginine glutamic acid dipeptide (RE) repeats	-2.52	0.03894
GE1427930	CF581141	Pot1	protection of telomeres 1	-1.389	0.03894
GE1408067	NA	NA	NA	2.278	0.03915
GE39691	NM_027268	Scrn1	secernin 1	1.222	0.03915
GE1471436	NM_001009949	Mcart1	mitochondrial carrier triple repeat 1	1.256	0.03932
GE1561331	BQ927893	Ryr3	ryanodine receptor 3	-1.654	0.03932
GE125459	c("NM_030082", "NM_178199", "NM_206882")	Hist3h2ba	histone 3, H2ba	1.167	0.03944
GE1555091	AK089699	Pml	promyelocytic leukemia	-1.868	0.03944
GE1430511	BE457646	Srebf2	sterol regulatory element binding factor 2	-1.29	0.03944
GE133082	NM_146037	Kcnk13	potassium channel, subfamily K, member 13	-4.355	0.03966
GE129860	BE955827	NA	NA	3.382	0.03974
GE1438564	AK053189	Setbp1	SET binding protein 1	-1.565	0.03974
GE42317	NM_139297	Ugp2	UDP-glucose pyrophosphorylase 2	1.655	0.04018
GE111353	BY742368	Slc4a3	solute carrier family 4 (anion exchanger), member 3	-1.384	0.04018
GE36433	NM_011248	Robo3	roundabout homolog 3 (Drosophila)	-1.55	0.04019
GE130078	NM_144849	C730048E16Rik	RIKEN cDNA C730048E16 gene	1.364	0.0405
GE127580	BB552741	Slc12a8	solute carrier family 12 (potassium/chloride transporters), member 8	-1.227	0.04145
GE1565270	BM247333	Wnk1	WNK lysine deficient protein kinase 1	1.816	0.04233
GE109593	AK018390	8430406P12Rik	RIKEN cDNA 8430406P12 gene	2.704	0.04249
GE1507630	BG092741	Samhd1	SAM domain and HD domain, 1	1.466	0.04385
GE138064	NM_172737	D430041B17Rik	RIKEN cDNA D430041B17 gene	2.106	0.04427
GE1443033	BE945790	NA	NA	1.702	0.04432
GE130813	BG063629	Nedd4	neural precursor cell expressed, developmentally down-regulted gene 4	-1.855	0.04432
GE1389700	BU698236	NA	NA	-0.97	0.04432
GE36668	c("NM_013712", "AV009999")	Itgb1bp2	integrin beta 1 binding protein 2	-3.616	0.04448
GE1428976	CA325874	Zc3h7b	zinc finger CCCH-type containing 7B	-1.272	0.04448
GE1534116	BY351046	Hk3	hexokinase 3	1.526	0.04448
GE126180	NM_053267	Selm	selenoprotein M	1.04	0.04448
GE1569468	NM_170755	BC038286	cDNA sequence BC038286	-1.311	0.04529
GE1561290	NM_144811	Cbx7	chromobox homolog 7	1.886	0.0457
GE109244	AK018137	6330407I18Rik	RIKEN cDNA 6330407I18 gene	1.058	0.04623
GE1418508	AI314927	BC038925	cDNA sequence BC038925	1.159	0.04623
GE119303	NM_011309	S100a1	S100 calcium binding protein A1	-2.9	0.04623
GE1503160	NM_020519	Slurp1	secreted Ly6/Plaur domain containing 1	1.85	0.04623
GE1534663	AK081387	Magi1	membrane associated guanylate kinase, WW and PDZ domain containing 1	1.224	0.04629
GE109972	AK018699	E130018N17Rik	RIKEN cDNA E130018N17 gene	-2.049	0.04636
GE1516083	NM_183023	Rims4	regulating synaptic membrane exocytosis 4	1.941	0.04723
GE118880	NM_010323	Gnrhr	gonadotropin releasing hormone receptor	-4.57	0.04836
GE104598	NM_183094	Xlr4c	X-linked lymphocyte-regulated 4C	-5.087	0.04843
GE35310	NM_010054	Dlx2	distal-less homeobox 2	1.175	0.04843
GE1533200	NM_173759	A730017C20Rik	RIKEN cDNA A730017C20 gene	-1.708	0.04862
GE106360	AK015605	4930481B07Rik	RIKEN cDNA 4930481B07 gene	1.494	0.04907
GE1489653	AI450690	NA	NA	1.585	0.04907
GE1494196	NM_177467	NA	NA	-3.954	0.04907
GE34740	NM_007436	Aldh3a1	aldehyde dehydrogenase family 3, subfamily A1	2.638	0.04907
GE1465090	NA	NA	NA	-1.521	0.04907
GE1428453	BC059059	Mmp25	matrix metallopeptidase 25	-1.426	0.04907
GE110449	AK019878	Saal1	serum amyloid A-like 1	-1.462	0.04907
GE113430	NM_024456	Rab5c	RAB5C, member RAS oncogene family	1.348	0.04907
Table 1. Shown are the genes selected as differentially expressed (adjusted p-value smaller than 0.05) and the fold changes (represented in log2 scale). The sign indicates the direction of the change: positive values refer to greater transcript abundance in the control cultures, whereas negative values indicate less abundance in the controls (and higher abundance in the Ngn3 overexpressing neuron…
