# Supplementary material for: Formin1 Mediates the Induction of Dendritogenesis and Synaptogenesis by Neurogenin3 in Mouse Hippocampal Neurons
Source: PLoS One. 2011 Jul 19;6(7):e21825. doi: 10.1371/journal.pone.0021825 (PMC3139584; doi:10.1371/journal.pone.0021825)
Supplement: Table S2 — Functional analysis of differentially expressed genes in Ngn3 overexpressing neurons. Genes are classified according to their known biological function. (XLS) [file pone.0021825.s002.xls]

## Sheet: Tabla
Functional analysis of differentially expressed genes in Ngn3 overexpressing neurons
Category	Process	Process Annotation	Molecules	P-value
Amino Acid Metabolism	moiety attachment	moiety attachment of amino acids	BMPR1B, CAMK4, DYRK3, FUT10 (includes EG:84750), HIPK2, IKBKB, PRKCD, PRMT3, TLK1, WNK1, WNK4	0.0166
	phosphorylation	phosphorylation of amino acids	BMPR1B, CAMK4, DYRK3, HIPK2, IKBKB, PRKCD, TLK1, WNK1, WNK4	0.0256
Cancer	accumulation	accumulation of colon carcinoma cells	CDX1	0.0264
	adrenal cortex adenoma	adrenal cortex adenoma	NR3C2	0.0394
	anoikis	anoikis of lung cancer cell lines	PRKCD	0.0394
	apoptosis	apoptosis of lung cancer cell lines	HIPK2, PML, PRKCD, WWOX	0.0446
	astrocytoma	astrocytoma	AKAP13, DOCK1, HIPK2	0.0139
	attachment	attachment of melanoma cell lines	ITGB1	0.0394
	binding	binding of brain cancer cell lines	PVR	0.0394
		binding of small cell lung cancer cells	ITGB1	0.0394
	cell movement	cell movement of colon cancer cell lines	ARHGEF4, PRUNE	0.0187
		cell movement of colorectal cancer cell lines	ARHGEF4, CDX1, PRUNE	0.0194
	chemotaxis	chemotaxis of mammary tumor cells	ITGB1	0.0394
	clonogenicity	clonogenicity of breast cancer cell lines	PML	0.0133
	colony formation	colony formation of pheochromocytoma cell lines	S100A1	0.0394
		colony formation of skin cancer cell lines	PTPRS (includes EG:5802)	0.0133
	developmental process	developmental process of lymphoma cell lines	CTCF, PML, PRKCD	0.0458
		developmental process of prostate cancer cell lines	CBX7, HOXB13, ITGB1, PRKCD	0.0419
	differentiation	differentiation of acute promyelocytic leukemia cells	PML	0.0394
		differentiation of lymphoma cell lines	PML, PRKCD	0.0402
		differentiation of myeloid leukemia cells	PML	0.0394
	disease	disease of breast cancer cell lines	IKBKB, PML	0.0286
	dispersal	dispersal of brain cancer cell lines	PVR	0.0133
	fate determination	fate determination of tumor cell lines	MTA3	0.0264
	formation	formation of osteosarcoma	WWOX	0.0394
		formation of papillary carcinoma	WWOX	0.0394
	G1 phase	delay in G1 phase of prostate cancer cell lines	HOXB13	0.0264
	G1/S phase transition	arrest in G1/S phase transition of melanoma cell lines	ITGB1	0.0133
		G1/S phase transition of melanoma cell lines	ITGB1	0.0264
	growth	growth of prostate cancer cell lines	CBX7, HOXB13, ITGB1, PRKCD	0.0356
	incidence	incidence of breast carcinoma	IGF2BP1	0.0264
		incidence of tumor	IGF2BP1, IKBKB	0.0342
	invasion	invasion of endometrial cancer cell lines	ITGB1	0.0133
	leiomyomatosis	leiomyomatosis	FH	0.0133
	leukemia	initiation of leukemia of mice	PML	0.0264
	melanoma	melanoma	EDN3, FBXW7, HIPK2, WNK1	0.0432
	polycystic liver disease	polycystic liver disease	BICC1	0.0394
		polycystic liver disease of mice	BICC1	0.0264
	proliferation	proliferation of glioblastoma cells	PRKCD	0.0133
		proliferation of glioma cells	PRKCD	0.0394
	quantity	quantity of choriocarcinoma cells	NODAL	0.0264
	response	response of bone cancer cell lines	BMPR1B	0.0264
		response of cancer cells	PML	0.0133
		response of neuroblastoma cells	PML	0.0133
	S phase	initiation of S phase of melanoma cell lines	ITGB1	0.0133
		initiation of S phase of tumor cell lines	ITGB1	0.0394
		S phase of melanoma cell lines	ITGB1	0.0264
	shape change	shape change of brain cancer cell lines	AKAP13, PVR	0.00896
	signaling	signaling of mammary tumor cells	ITGB1	0.0264
	size	size of pheochromocytoma cell lines	S100A1	0.0264
		size of tumor cell lines	FBXW7, S100A1	0.0465
	transformation	transformation of apud cells	PRKCD	0.0264
		transformation of delta islet cells	PRKCD	0.0133
		transformation of endocrine cells	PRKCD	0.0394
		transformation of vertebral column	CDX1	0.0264
	transmigration	transmigration of lymphoblastoid cell lines	ITGB1	0.0133
		transmigration of tumor cell lines	ITGB1	0.0264
	tumorigenesis	tumorigenesis of breast cancer cell lines	IKBKB, PML	0.0286
	type M3 acute myeloid leukemia	type M3 acute myeloid leukemia of mice	PML	0.0394
Carbohydrate Metabolism	metabolism	metabolism of fumaric acid	FH	0.0133
		metabolism of UDP-D-glucose	UGP2	0.0264
	quantity	quantity of UDP-D-glucose	UGP2	0.0133
	transport	transport of D-glucose	GRB10, ITGB1, PRKCD	0.0477
		transport of hexose	GRB10, ITGB1, PRKCD	0.0477
Cardiovascular Disease	arrhythmia	arrhythmia of mice	CAMK4	0.0394
	development	development of thrombus	ITGB1	0.0394
	early onset hypertension	early onset hypertension	NR3C2	0.0133
	hypertension	hypertension of humans	NR3C2	0.0264
Cardiovascular System Development and Function	angiogenesis	angiogenesis of allantois	SLURP1	0.0264
	cardiovascular process	cardiovascular process of allantois	SLURP1	0.0264
	contraction	contraction of heart	ITGB1BP2, S100A1	0.0465
		contraction of left ventricle	ITGB1	0.0394
		contraction of myocardium	S100A1	0.0394
	relaxation	relaxation of arteriole	PIGF	0.0394
		relaxation of left ventricle	ITGB1	0.0133
	total end-diastolic diameter	total end-diastolic diameter of left ventricle	CAMK4	0.0394
Cell Cycle	cell cycle progression	arrest in cell cycle progression of blood platelets	ITGB1	0.0394
		arrest in cell cycle progression of epithelial cell lines	HIPK2	0.0394
		cell cycle progression of epithelial cell lines	ALDH3A1, HIPK2	0.0125
		cell cycle progression of eye cell lines	ALDH3A1	0.0133
		cell cycle progression of skin cell lines	ALDH3A1	0.0133
	cell division	cell division of embryonic cell lines	CTCF	0.0133
		cell division of epithelial cell lines	CTCF	0.0133
		cell division of kidney cell lines	CTCF	0.0133
	cell division process	arrest in cell division process of thyroid cells	PRKCD	0.0264
		cell division process of epithelial cell lines	ALDH3A1, CTCF, HIPK2	0.0288
		cell division process of eye cell lines	ALDH3A1	0.0264
	cell stage	cell stage of astrocytes	EDN3	0.0394
		cell stage of thyroid cells	PRKCD	0.0394
	DNA damage checkpoint	DNA damage checkpoint of eukaryotic cells	PRKCD	0.0264
		DNA damage checkpoint of thyroid cells	PRKCD	0.0133
	formation	formation of PML nuclear bodies	PML	0.0264
	G0/G1 phase transition	arrest in G0/G1 phase transition of muscle cell lines	PRKCD	0.0133
	G1 phase	delay in G1 phase of prostate cancer cell lines	HOXB13	0.0264
		G1 phase of central nervous system cells	EDN3	0.0394
		initiation of G1 phase of eukaryotic cells	PRKCD	0.0264
		initiation of G1 phase of thyroid cells	PRKCD	0.0133
	G1/S phase transition	arrest in G1/S phase transition of melanoma cell lines	ITGB1	0.0133
		G1/S phase transition of astrocytes	EDN3	0.0264
		G1/S phase transition of melanoma cell lines	ITGB1	0.0264
	G2 phase	delay in G2 phase of fibroblasts	GRB10	0.0264
	homologous pairing	homologous pairing	SMC1B, XRCC3	0.026
	interphase	arrest in interphase of muscle cell lines	PRKCD	0.0394
		delay in interphase of connective tissue cells	GRB10	0.0394
		delay in interphase of fibroblasts	GRB10	0.0264
		initiation of interphase of eukaryotic cells	ITGB1, PRKCD	0.0465
		interphase of astrocytes	EDN3	0.0394
		interphase of muscle cell lines	PRKCD	0.0394
		interphase of thyroid cells	PRKCD	0.0394
	mitogenesis	mitogenesis of astrocytes	EDN3	0.0394
	progression	progression of replication fork	XRCC3	0.0394
	S phase	arrest in S phase of thyroid cells	PRKCD	0.0133
		delay in S phase of fibroblasts	GRB10	0.0133
		entry into S phase of CD34+ cells	ITGB1	0.0394
		entry into S phase of thyroid cells	PRKCD	0.0133
		initiation of S phase of melanoma cell lines	ITGB1	0.0133
		initiation of S phase of tumor cell lines	ITGB1	0.0394
		S phase of melanoma cell lines	ITGB1	0.0264
		S phase of thyroid cells	PRKCD	0.0394
Cell Death	anoikis	anoikis of enterocytes	ITGB1	0.0133
		anoikis of lung cancer cell lines	PRKCD	0.0394
	apoptosis	apoptosis of enterocytes	ITGB1	0.0264
		apoptosis of lung cancer cell lines	HIPK2, PML, PRKCD, WWOX	0.0446
		apoptosis of neural tube cells	BMPR1B	0.0264
		apoptosis of neuroblasts	BMPR1B	0.0394
		apoptosis of neuroepithelium	IKBKB	0.0394
		apoptosis of salivary gland cell lines	PRKCD	0.0264
		apoptosis of sensory neurons	DLX2, HIPK2	0.0125
	cell death	cell death of sensory neurons	DLX2, HIPK2	0.0433
	loss	loss of male germ cells	ITGB1	0.0133
		loss of retinal ganglion cells	DLX2	0.0264
		loss of spermatids	ITGB1	0.0133
	regeneration	regeneration of hepatocytes	IKBKB	0.0133
		regeneration of liver cells	IKBKB	0.0394
	removal	removal of eukaryotic cells	TRIM28	0.0394
		removal of spermatids	TRIM28	0.0133
		removal of spermatocytes	TRIM28	0.0133
	repopulation	repopulation of blood cells	ITGB1	0.0394
		repopulation of hematopoietic progenitor cells	ITGB1	0.0394
	survival	survival of myotube	ITGB1	0.0264
Cell Morphology	alignment	alignment of actin filaments	DST	0.0264
	cell flattening	cell flattening of kidney cell lines	ARHGEF4	0.0133
	cell spreading	cell spreading of retinal ganglion cells	ITGB1	0.0264
	coalignment	coalignment of microfilaments	DST	0.0133
		coalignment of neurofilaments	DST	0.0133
	contraction	contraction of adipocytes	EDN3	0.0264
	modification	modification of neurons	EDN3	0.0394
	modulation	modulation of neurons	EDN3	0.0264
	morphology	morphology of apud cells	PRKCD	0.0394
		morphology of delta islet cells	PRKCD	0.0133
		morphology of islet cells	PRKCD	0.0394
	permeability	permeability of intestinal cells	PRKCD	0.0264
	remodeling	remodeling of cytoskeleton	GNRHR, MTSS1, PSCD3	0.000941
	ruffling	ruffling of kidney cell lines	ARHGEF4	0.0264
	shape	shape of chondrocytes	ITGB1	0.0133
		shape of connective tissue cells	ITGB1	0.0133
	shape change	shape change of brain cancer cell lines	AKAP13, PVR	0.00896
	size	size of cell lines	ARHGEF4, FBXW7, S100A1	0.015
		size of lung cell lines	FBXW7	0.0133
		size of pheochromocytoma cell lines	S100A1	0.0264
		size of tumor cell lines	FBXW7, S100A1	0.0465
	structural integrity	structural integrity of plasma membrane	ITGB1	0.0264
	transformation	transformation of apud cells	PRKCD	0.0264
		transformation of delta islet cells	PRKCD	0.0133
		transformation of endocrine cells	PRKCD	0.0394
Cell Signaling	cycling	cycling of calcium	S100A1	0.0264
	dissociation	dissociation of guanosine 5'-O-(3-thiotriphosphate)	RCC1 (includes EG:1104)	0.0133
Cell-To-Cell Signaling and Interaction	adhesion	adhesion of lung cells	ITGB1	0.0264
		adhesion of muscle precursor cells	ITGB1	0.0394
		adhesion of Schwann cells	ITGB1	0.0394
	association	association of extracellular matrix	ITGB1	0.0264
	attachment	attachment of fibroblast cell lines	ITGB1	0.0264
		attachment of focal adhesions	ITGB1	0.0133
		attachment of keratinocytes	PRKCD	0.0264
		attachment of melanoma cell lines	ITGB1	0.0394
	binding	binding of adipose cell lines	ITGB1	0.0394
		binding of apud cells	ITGB1	0.0264
		binding of beta islet cells	ITGB1	0.0264
		binding of brain cancer cell lines	PVR	0.0394
		binding of chondrocytes	ITGB1	0.0133
		binding of intercellular junctions	PVR	0.0133
		binding of islet cells	ITGB1	0.0264
		binding of Schwann cells	ITGB1	0.0394
		binding of small cell lung cancer cells	ITGB1	0.0394
	cell-cell adhesion	cell-cell adhesion of AT2 cells	ITGB1	0.0133
		cell-cell adhesion of T lymphocytes	ITGB1	0.0394
	contact growth inhibition	contact growth inhibition of intestinal cell lines	CDX1	0.0264
	density	density of focal adhesions	PVR	0.0394
	desensitization	desensitization of pituitary cells	EDN3	0.0264
	detachment	detachment of eosinophils	ITGB1	0.0133
		detachment of granulocytes	ITGB1	0.0394
	disruption	disruption of cell-cell contacts	ITGB1	0.0264
	dynamics	dynamics of cell-matrix contacts	ITGB1	0.0394
	formation	formation of fibrillar adhesions	ITGB1	0.0264
	function	function of focal adhesions	ITGB1	0.0133
	fusion	fusion of muscle precursor cells	ITGB1	0.0394
	interaction	interaction of cells	PCDH1, PCDH10	0.0371
	priming	priming of mononuclear leukocytes	GJA4, IKBKB	0.0465
		priming of T lymphocytes	GJA4, IKBKB	0.0371
	rearrangement	rearrangement of focal adhesions	ITGB1	0.0264
	response	response of bone cancer cell lines	BMPR1B	0.0264
		response of cancer cells	PML	0.0133
		response of neuroblastoma cells	PML	0.0133
	signaling	signaling of mammary tumor cells	ITGB1	0.0264
	synaptogenesis	synaptogenesis of synapse	ITGB1	0.0264
Cellular Assembly and Organization	alignment	alignment of actin filaments	DST	0.0264
		alignment of filaments	DST	0.0264
	assembly	assembly of actin filaments	AKAP13, FMN1, MTSS1	0.0385
	attachment	attachment of actin cytoskeleton	ITGB1	0.0264
	binding	binding of intercellular junctions	PVR	0.0133
	biogenesis	biogenesis of PML nuclear bodies	PML	0.0133
	coalignment	coalignment of microfilaments	DST	0.0133
		coalignment of neurofilaments	DST	0.0133
	co-localization	co-localization of autoimmune regulator nuclear body	PML	0.0133
	disruption	disruption of cell-cell contacts	ITGB1	0.0264
		disruption of filamentous network	PRKCD	0.0133
		disruption of PML nuclear bodies	HIPK2	0.0133
	formation	formation of endosomes	RAB22A	0.0394
		formation of fibrillar adhesions	ITGB1	0.0264
		formation of fibronectin fiber	ITGB1	0.0133
		formation of PML nuclear bodies	PML	0.0264
		formation of punctate structures	CENTG2	0.0264
		formation of recycling endosomes	RAB22A	0.0133
	quantity	quantity of hemidesmosomes	ITGB1	0.0264
	rearrangement	rearrangement of focal adhesions	ITGB1	0.0264
	remodeling	remodeling of cytoskeleton	GNRHR, MTSS1, PSCD3	0.000941
	segregation	segregation of neurites	ITGB1	0.0394
		segregation of sensory axons	ITGB1	0.0133
	sorting	sorting of axons	ITGB1	0.0394
	stabilization	stabilization of hemidesmosomes	ITGB1	0.0264
		stabilization of mouse chromosome	SMC1B	0.0394
	structural integrity	structural integrity of plasma membrane	ITGB1	0.0264
	synaptogenesis	synaptogenesis of synapse	ITGB1	0.0264
	transport	transport of axons	DST	0.0133
Cellular Compromise	deformation	deformation of cellular membrane	MTSS1	0.0264
		deformation of vesicle membrane	MTSS1	0.0133
	degeneration	degeneration of striatonigral neurons	SLC18A2	0.0264
	disappearance	disappearance of actin stress fibers	MTSS1	0.0264
	disruption	disruption of cell-cell contacts	ITGB1	0.0264
		disruption of filamentous network	PRKCD	0.0133
		disruption of PML nuclear bodies	HIPK2	0.0133
Cellular Development	development	development of bone marrow cells	CDC2L5, IKBKB, PML	0.0403
		development of myotube	ITGB1	0.0264
	developmental process	arrest in developmental process of hematopoietic progenitor cells	PML	0.0394
		developmental process of kidney cell lines	FEV, HOXB13, ITGB1, MMP25, UNC5A	0.00324
		developmental process of neuronal progenitor cells	DLX2, PCSK9	0.0402
	differentiation	differentiation of neuronal progenitor cells	DLX2, PCSK9	0.0187
		differentiation of promyelocytes	PML	0.0264
	growth	growth of kidney cell lines	FEV, HOXB13, ITGB1, MMP25, UNC5A	0.000811
		growth of thyroid cells	HIPK2	0.0264
	maturation	arrest in maturation of blood cells	PML	0.0394
		arrest in maturation of hematopoietic progenitor cells	PML	0.0264
		maturation of hematopoietic cells	PML	0.0394
		maturation of hematopoietic progenitor cells	PML	0.0264
		maturation of muscle cell lines	ITGB1	0.0133
		maturation of myotube	ITGB1	0.0133
	myogenesis	myogenesis of myotube	ITGB1	0.0133
	regeneration	regeneration of hepatocytes	IKBKB	0.0133
		regeneration of liver cells	IKBKB	0.0394
	specification	specification of neuronal progenitor cells	DLX2	0.0264
	spermatogenesis	spermatogenesis of spermatids	CAMK4	0.0394
	spermiogenesis	spermiogenesis of spermatids	CAMK4	0.0133
Cellular Function and Maintenance	assembly	assembly of actin filaments	AKAP13, FMN1, MTSS1	0.0385
	co-localization	co-localization of autoimmune regulator nuclear body	PML	0.0133
	contact growth inhibition	contact growth inhibition of intestinal cell lines	CDX1	0.0264
	elimination	elimination of cells	IKBKB, TRIM28	0.0074
		elimination of spermatogonia	TRIM28	0.0133
	endocytosis	endocytosis of cells	CBLL1, EPN2, RAB5C	0.00725
	engulfment	engulfment of cells	CBLL1, CERK (includes EG:64781), DOCK1, EPN2, PRKCD, RAB5C	0.00978
Cellular Growth and Proliferation	clonogenicity	clonogenicity of breast cancer cell lines	PML	0.0133
	colony formation	colony formation of epithelial cell lines	ALDH3A1, CTCF	0.0125
		colony formation of eye cell lines	ALDH3A1	0.0133
		colony formation of gonadal cell lines	XRCC3	0.0394
		colony formation of pheochromocytoma cell lines	S100A1	0.0394
		colony formation of skin cancer cell lines	PTPRS (includes EG:5802)	0.0133
		colony formation of skin cell lines	ALDH3A1	0.0394
	formation	formation of chondrocytes	ITGB1	0.0264
		formation of muscle precursor cells	ITGB1	0.0394
	growth	growth of kidney cell lines	FEV, HOXB13, ITGB1, MMP25, UNC5A	0.000811
		growth of prostate cancer cell lines	CBX7, HOXB13, ITGB1, PRKCD	0.0356
		growth of thyroid cells	HIPK2	0.0264
	production	production of mononuclear cells	CDC2L5	0.0394
	proliferation	arrest in proliferation of fibroblasts	PML	0.0133
		proliferation of chondroprogenitor cells	BMPR1B	0.0133
		proliferation of glioblastoma cells	PRKCD	0.0133
		proliferation of glioma cells	PRKCD	0.0394
		proliferation of hair matrix cells	ITGB1	0.0133
		proliferation of neural precursor cells	NPAS3	0.0394
	quantity	quantity of intestinal cell lines	CDX1	0.0264
Cellular Movement	cell movement	cell movement of chondrocytes	ITGB1	0.0394
		cell movement of colon cancer cell lines	ARHGEF4, PRUNE	0.0187
		cell movement of colorectal cancer cell lines	ARHGEF4, CDX1, PRUNE	0.0194
		cell movement of primordial germ cells	ITGB1	0.0264
	chemotaxis	chemotaxis of mammary tumor cells	ITGB1	0.0394
	invasion	invasion of endometrial cancer cell lines	ITGB1	0.0133
	migration	delay in migration of Schwann cells	ITGB1	0.0133
		migration of gonadal cells	DOCK1, ITGB1	0.00896
		migration of pontine neurons	ROBO3	0.0394
		migration of primordial germ cells	ITGB1	0.0133
	rolling	arrest in rolling of eosinophils	ITGB1	0.0264
	scattering	scattering of fibroblast cell lines	ITGB1	0.0264
	segregation	segregation of neurites	ITGB1	0.0394
		segregation of Schwann cells	ITGB1	0.0133
		segregation of sensory axons	ITGB1	0.0133
	sequestration	sequestration of hematopoietic progenitor cells	ITGB1	0.0133
	transmigration	transmigration of lymphoblastoid cell lines	ITGB1	0.0133
		transmigration of mononuclear leukocytes	ITGB1, PVR	0.0286
		transmigration of peripheral blood lymphocytes	ITGB1	0.0133
		transmigration of tumor cell lines	ITGB1	0.0264
	transport	transport of axons	DST	0.0133
Connective Tissue Development and Function	aggregation	aggregation of fibroblast cell lines	PCDH1, PCDH10	0.0314
	attachment	attachment of fibroblast cell lines	ITGB1	0.0264
	binding	binding of adipose cell lines	ITGB1	0.0394
	chondrogenesis	chondrogenesis of mice	BMPR1B	0.0394
	contraction	contraction of adipocytes	EDN3	0.0264
	development	development of cervical vertebra	CDX1	0.0394
	formation	formation of chondrocytes	ITGB1	0.0264
	G2 phase	delay in G2 phase of fibroblasts	GRB10	0.0264
	patterning	patterning of vertebrae	CDX1	0.0264
	proliferation	arrest in proliferation of fibroblasts	PML	0.0133
		proliferation of chondroprogenitor cells	BMPR1B	0.0133
	S phase	delay in S phase of fibroblasts	GRB10	0.0133
	scattering	scattering of fibroblast cell lines	ITGB1	0.0264
Connective Tissue Disorders	transformation	transformation of vertebral column	CDX1	0.0264
Dermatological Diseases and Conditions	colony formation	colony formation of skin cancer cell lines	PTPRS (includes EG:5802)	0.0133
	ichthyosis hystrix, Curth Macklin type	ichthyosis hystrix, Curth Macklin type	KRT1	0.0133
	melanoma	melanoma	EDN3, FBXW7, HIPK2, WNK1	0.0432
	Waardenburg-Shah syndrome	Waardenburg-Shah syndrome	EDN3	0.0264
Developmental Disorder	dedifferentiation	dedifferentiation of secretory epithelium	ITGB1	0.0133
	developmental disorder	developmental disorder of islets of Langerhans	PTPRS (includes EG:5802)	0.0264
	hypoplasia	hypoplasia of islets of Langerhans	PTPRS (includes EG:5802)	0.0133
Digestive System Development and Function	contact growth inhibition	contact growth inhibition of intestinal cell lines	CDX1	0.0264
	morphology	morphology of crypt	IGF2BP1	0.0264
		morphology of intestinal villus	IGF2BP1	0.0133
	permeability	permeability of intestinal cells	PRKCD	0.0264
	quantity	quantity of intestinal cell lines	CDX1	0.0264
	size	size of intestinal villus	IGF2BP1	0.0264
DNA Replication, Recombination, and Repair	deletion	deletion of DNA	XRCC3	0.0264
	formation	formation of PML nuclear bodies	PML	0.0264
	homologous pairing	homologous pairing	SMC1B, XRCC3	0.026
	laddering	laddering of DNA	PRKCD	0.0133
	progression	progression of replication fork	XRCC3	0.0394
	stabilization	stabilization of mouse chromosome	SMC1B	0.0394
Drug Metabolism	quantity	quantity of dopamine	GPR37, PRKCD, SLC18A2	0.00795
	retention	retention of dopamine	SLC18A2	0.0264
	sensitization	sensitization of amphetamine	SLC18A2	0.0133
		sensitization of apomorphine	SLC18A2	0.0133
Embryonic Development	angiogenesis	angiogenesis of allantois	SLURP1	0.0264
	apoptosis	apoptosis of neural tube cells	BMPR1B	0.0264
		apoptosis of neuroblasts	BMPR1B	0.0394
	cardiovascular process	cardiovascular process of allantois	SLURP1	0.0264
	cell division	cell division of embryonic cell lines	CTCF	0.0133
	closure	closure of neuropore	HIPK2	0.0264
	patterning	patterning of vertebrae	CDX1	0.0264
	quantity	quantity of embryonic cells	BMPR1B, EDN3	0.0498
		quantity of neural tube cells	BMPR1B	0.0133
	survival	survival of epiblast	ITGB1	0.0264
Endocrine System Development and Function	binding	binding of beta islet cells	ITGB1	0.0264
	desensitization	desensitization of pituitary cells	EDN3	0.0264
	development	development of hypothalamus	ARNT2	0.0133
	growth	growth of thyroid cells	HIPK2	0.0264
	morphology	morphology of delta islet cells	PRKCD	0.0133
		morphology of islet cells	PRKCD	0.0394
Endocrine System Disorders	acute pancreatitis	acute pancreatitis	IKBKB	0.0394
		acute pancreatitis of mice	IKBKB	0.0133
		acute pancreatitis of rodents	IKBKB	0.0264
	Addison's disease	Addison's disease	NR3C2	0.0264
	colony formation	colony formation of pheochromocytoma cell lines	S100A1	0.0394
	desensitization	desensitization of pituitary cells	EDN3	0.0264
	developmental disorder	developmental disorder of islets of Langerhans	PTPRS (includes EG:5802)	0.0264
	hyperaldosteronism	hyperaldosteronism	NR3C2	0.0394
	hypoplasia	hypoplasia of islets of Langerhans	PTPRS (includes EG:5802)	0.0133
	insulin resistance	insulin resistance of humans	IKBKB	0.0133
	size	size of pheochromocytoma cell lines	S100A1	0.0264
	transformation	transformation of apud cells	PRKCD	0.0264
		transformation of delta islet cells	PRKCD	0.0133
		transformation of endocrine cells	PRKCD	0.0394
Free Radical Scavenging	generation	generation of reactive oxygen species	IKBKB, ITGB1, PRKCD	0.0274
Gastrointestinal Disease	accumulation	accumulation of colon carcinoma cells	CDX1	0.0264
	acute pancreatitis	acute pancreatitis	IKBKB	0.0394
		acute pancreatitis of mice	IKBKB	0.0133
	anoikis	anoikis of enterocytes	ITGB1	0.0133
	apoptosis	apoptosis of enterocytes	ITGB1	0.0264
		apoptosis of salivary gland cell lines	PRKCD	0.0264
	cell movement	cell movement of colon cancer cell lines	ARHGEF4, PRUNE	0.0187
		cell movement of colorectal cancer cell lines	ARHGEF4, CDX1, PRUNE	0.0194
Gene Expression	activation	activation of Cdx response element	CDX1	0.0264
		activation of glucocorticoid response element	AKAP13, NR3C2	0.0314
		activation of Rex response element	ARNT2	0.0133
	binding	binding of estrogen related response element	PRKCD	0.0264
		binding of Hox binding site	HOXB13	0.0394
		binding of Meis1 binding site	HOXB13	0.0394
		binding of Nur77/N10 binding site	PML	0.0133
		binding of sterol response element	SREBF2	0.0394
	co-activation	co-activation of steroid response element	SREBF2	0.0394
	expression	expression of growth hormone response element (GHRE)	GRB10	0.0133
		expression of TGF beta response element	MED15, WNK1	0.0144
	transactivation	transactivation of AP2 binding site	WWOX	0.0264
	transcription	transcription	ARNT2, BMPR1B, CAMK4, CBX3, CTCF, DLX2, EPN2, FEV, GRB10, HIPK2, IKBKB, ITGB1, MAML3, MED15, NOC2L, NR3C2, PML, PRKCD, RBM14, REEP5, RYBP, S100A1, SATB1, SNAPC3, SND1, SOX11, SREBF2, TRIM28, WNK1	0.0446
		transcription of growth hormone response element (GHRE)	GRB10	0.0133
		transcription of matrix-associated region	SATB1	0.0264
		transcription of serum response element	GRB10, ITGB1	0.0342
		transcription of TGF beta response element	MED15, WNK1	0.00896
Genetic Disorder	Albright hereditary osteodystrophy	Albright hereditary osteodystrophy	NR3C2, WNK1, WNK4	0.000124
	dystonia mysculorum deformans 2	dystonia mysculorum deformans 2	DST	0.0133
	early onset hypertension	early onset hypertension	NR3C2	0.0133
	hyperkalaemic periodic paralysis	hyperkalaemic periodic paralysis	SCN4A	0.0264
	hypokalemic periodic paralysis	hypokalemic periodic paralysis	SCN4A	0.0394
	ichthyosis hystrix, Curth Macklin type	ichthyosis hystrix, Curth Macklin type	KRT1	0.0133
	myotonia congenita	myotonia congenita	SCN4A	0.0133
	paramyotonia congenita	paramyotonia congenita	SCN4A	0.0133
	pseudohypoaldosteronism, type II	pseudohypoaldosteronism, type II	WNK1, WNK4	0.000524
	Waardenburg-Shah syndrome	Waardenburg-Shah syndrome	EDN3	0.0264
Hair and Skin Development and Function	attachment	attachment of keratinocytes	PRKCD	0.0264
	cell cycle progression	arrest in cell cycle progression of epithelial cell lines	HIPK2	0.0394
		cell cycle progression of epithelial cell lines	ALDH3A1, HIPK2	0.0125
	cell division	cell division of epithelial cell lines	CTCF	0.0133
	colony formation	colony formation of epithelial cell lines	ALDH3A1, CTCF	0.0125
		colony formation of skin cell lines	ALDH3A1	0.0394
	density	density of keratinocytes	ITGB1	0.0133
	proliferation	proliferation of hair matrix cells	ITGB1	0.0133
Hematological Disease	detachment	detachment of eosinophils	ITGB1	0.0133
		detachment of granulocytes	ITGB1	0.0394
	differentiation	differentiation of acute promyelocytic leukemia cells	PML	0.0394
		differentiation of myeloid leukemia cells	PML	0.0394
	leukemia	initiation of leukemia of mice	PML	0.0264
	type M3 acute myeloid leukemia	type M3 acute myeloid leukemia of mice	PML	0.0394
Hematological System Development and Function	cell-cell adhesion	cell-cell adhesion of T lymphocytes	ITGB1	0.0394
	detachment	detachment of eosinophils	ITGB1	0.0133
		detachment of granulocytes	ITGB1	0.0394
	differentiation	differentiation of promyelocytes	PML	0.0264
	maturation	arrest in maturation of hematopoietic progenitor cells	PML	0.0264
		maturation of hematopoietic cells	PML	0.0394
		maturation of hematopoietic progenitor cells	PML	0.0264
	priming	priming of mononuclear leukocytes	GJA4, IKBKB	0.0465
		priming of T lymphocytes	GJA4, IKBKB	0.0371
	production	production of mononuclear cells	CDC2L5	0.0394
	repopulation	repopulation of hematopoietic progenitor cells	ITGB1	0.0394
	rolling	arrest in rolling of eosinophils	ITGB1	0.0264
	sequestration	sequestration of hematopoietic progenitor cells	ITGB1	0.0133
	transmigration	transmigration of mononuclear leukocytes	ITGB1, PVR	0.0286
		transmigration of peripheral blood lymphocytes	ITGB1	0.0133
Hepatic System Development and Function	regeneration	regeneration of hepatocytes	IKBKB	0.0133
		regeneration of liver cells	IKBKB	0.0394
Hepatic System Disease	polycystic liver disease	polycystic liver disease	BICC1	0.0394
		polycystic liver disease of mice	BICC1	0.0264
Immune and Lymphatic System Development and Function	cell-cell adhesion	cell-cell adhesion of T lymphocytes	ITGB1	0.0394
	detachment	detachment of eosinophils	ITGB1	0.0133
		detachment of granulocytes	ITGB1	0.0394
	development	development of bone marrow cells	CDC2L5, IKBKB, PML	0.0403
	differentiation	differentiation of promyelocytes	PML	0.0264
	priming	priming of mononuclear leukocytes	GJA4, IKBKB	0.0465
		priming of T lymphocytes	GJA4, IKBKB	0.0371
	production	production of mononuclear cells	CDC2L5	0.0394
Immune Response	accumulation	accumulation of exudate	IKBKB	0.0133
	priming	priming of mononuclear leukocytes	GJA4, IKBKB	0.0465
		priming of T lymphocytes	GJA4, IKBKB	0.0371
	production	production of mononuclear cells	CDC2L5	0.0394
	rolling	arrest in rolling of eosinophils	ITGB1	0.0264
	tolerance	tolerance of B lymphocytes	PRKCD	0.0133
	transmigration	transmigration of mononuclear leukocytes	ITGB1, PVR	0.0286
		transmigration of peripheral blood lymphocytes	ITGB1	0.0133
Immunological Disease	detachment	detachment of eosinophils	ITGB1	0.0133
		detachment of granulocytes	ITGB1	0.0394
	developmental process	developmental process of lymphoma cell lines	CTCF, PML, PRKCD	0.0458
	differentiation	differentiation of lymphoma cell lines	PML, PRKCD	0.0402
	Sjogren's syndrome	Sjogren's syndrome	PML, PRKCD	0.0465
Infectious Disease	polio	polio	PVR	0.0133
Inflammatory Disease	acute pancreatitis	acute pancreatitis	IKBKB	0.0394
		acute pancreatitis of mice	IKBKB	0.0133
		acute pancreatitis of rodents	IKBKB	0.0264
Lipid Metabolism	generation	generation of ceramide-1-phosphate	CERK (includes EG:64781)	0.0264
	production	production of lysophosphatidic acid	ITGB1	0.0264
	translocation	translocation of phosphatidylinositol	PITPNC1	0.0133
Metabolic Disease	Albright hereditary osteodystrophy	Albright hereditary osteodystrophy	NR3C2, WNK1, WNK4	0.000124
	hyperaldosteronism	hyperaldosteronism	NR3C2	0.0394
	hypokalemic periodic paralysis	hypokalemic periodic paralysis	SCN4A	0.0394
	pseudohypoaldosteronism, type II	pseudohypoaldosteronism, type II	WNK1, WNK4	0.000524
Molecular Transport	accumulation	accumulation of ubiquinone	COQ7	0.0133
	cycling	cycling of calcium	S100A1	0.0264
	flux	flux of sodium	NR3C2, WNK4	0.0125
	localization	localization of green fluorescent protein	ITGB1, SATB1	0.00172
	quantity	quantity of 5-hydroxytryptamine	PTPRS (includes EG:5802), SLC18A2	0.026
		quantity of dopamine	GPR37, PRKCD, SLC18A2	0.00795
		quantity of monoamines	SLC18A2	0.0133
		quantity of UDP-D-glucose	UGP2	0.0133
	translocation	translocation of phosphatidylinositol	PITPNC1	0.0133
		translocation of protein	CEP57, PML	0.0433
	transport	transport of biogenic amine	SLC18A2	0.0133
		transport of D-glucose	GRB10, ITGB1, PRKCD	0.0477
		transport of hexose	GRB10, ITGB1, PRKCD	0.0477
		transport of ion	WNK1, WNK4	0.0235
		transport of potassium	NR3C2	0.0264
Nervous System Development and Function	adhesion	adhesion of brain tissue	ITGB1	0.0264
		adhesion of Schwann cells	ITGB1	0.0394
	arborization	arborization of spinal nerve	ITGB1	0.0133
	binding	binding of Schwann cells	ITGB1	0.0394
	branching	branching of nerves	ITGB1	0.0394
	cell spreading	cell spreading of retinal ganglion cells	ITGB1	0.0264
	coalignment	coalignment of neurofilaments	DST	0.0133
	desensitization	desensitization of pituitary cells	EDN3	0.0264
	development	development of hypothalamus	ARNT2	0.0133
		development of precerebellar nucleus	ROBO3	0.0264
	differentiation	differentiation of neuronal progenitor cells	DLX2, PCSK9	0.0187
	G1/S phase transition	G1/S phase transition of astrocytes	EDN3	0.0264
	long term depression	long term depression of brain cells	CAMK4, RYR3	0.00896
		long term depression of cells	CAMK4, RYR3	0.0187
		long term depression of eukaryotic cells	CAMK4, RYR3	0.0144
	long-term potentiation	long-term potentiation of brain cells	CAMK4, JPH4, RYR3	0.00483
		long-term potentiation of CA1 neuron	CAMK4, RYR3	0.00597
		long-term potentiation of cells	CAMK4, JPH4, RYR3	0.0206
		long-term potentiation of cerebral cortex cells	CAMK4, JPH4, RYR3	0.00297
		long-term potentiation of eukaryotic cells	CAMK4, JPH4, RYR3	0.013
		long-term potentiation of hippocampal cells	CAMK4, JPH4, RYR3	0.00224
		long-term potentiation of neurons	CAMK4, JPH4, RYR3	0.0111
		long-term potentiation of pyramidal neurons	CAMK4, RYR3	0.0074
	migration	delay in migration of Schwann cells	ITGB1	0.0133
		migration of pontine neurons	ROBO3	0.0394
	mitogenesis	mitogenesis of astrocytes	EDN3	0.0394
	modulation	modulation of neurons	EDN3	0.0264
	morphology	morphology of nerves	ITGB1	0.0264
		morphology of spinal nerve	ITGB1	0.0133
	motor function	motor function of hindlimb	JPH4	0.0264
	myelination	myelination of peripheral nervous system	ITGB1	0.0133
	neurological process	neurological process of brain cells	CAMK4, JPH4, RYR3	0.0304
		neurological process of CA1 neuron	CAMK4, RYR3	0.00896
		neurological process of central nervous system cells	CAMK4, JPH4, RYR3	0.0335
		neurological process of cerebral cortex cells	CAMK4, JPH4, RYR3	0.015
		neurological process of hippocampal cells	CAMK4, JPH4, RYR3	0.00795
		neurological process of pyramidal neurons	CAMK4, RYR3	0.0165
	proliferation	proliferation of neural precursor cells	NPAS3	0.0394
	quantity	quantity of neural tube cells	BMPR1B	0.0133
	segregation	segregation of Schwann cells	ITGB1	0.0133
		segregation of sensory axons	ITGB1	0.0133
	sorting	sorting of axons	ITGB1	0.0394
	specification	specification of neuronal progenitor cells	DLX2	0.0264
	synaptogenesis	synaptogenesis of synapse	ITGB1	0.0264
	transport	transport of axons	DST	0.0133
Neurological Disease	apoptosis	apoptosis of neural tube cells	BMPR1B	0.0264
		apoptosis of neuroblasts	BMPR1B	0.0394
		apoptosis of sensory neurons	DLX2, HIPK2	0.0125
	astrocytoma	astrocytoma	AKAP13, DOCK1, HIPK2	0.0139
	binding	binding of brain cancer cell lines	PVR	0.0394
	cell death	cell death of sensory neurons	DLX2, HIPK2	0.0433
	degeneration	degeneration of striatonigral neurons	SLC18A2	0.0264
	dispersal	dispersal of brain cancer cell lines	PVR	0.0133
	dysmyelination	dysmyelination of peripheral nervous system	DST	0.0133
	dystonia mysculorum deformans 2	dystonia mysculorum deformans 2	DST	0.0133
	hyperkalaemic periodic paralysis	hyperkalaemic periodic paralysis	SCN4A	0.0264
	loss	loss of retinal ganglion cells	DLX2	0.0264
	neurological disorder	neurological disorder of peripheral nervous system	DST	0.0394
	proliferation	proliferation of glioblastoma cells	PRKCD	0.0133
		proliferation of glioma cells	PRKCD	0.0394
	response	response of neuroblastoma cells	PML	0.0133
	shape change	shape change of brain cancer cell lines	AKAP13, PVR	0.00896
	transformation	transformation of vertebral column	CDX1	0.0264
Nucleic Acid Metabolism	displacement	displacement of GDP	RCC1 (includes EG:1104)	0.0133
	dissociation	dissociation of guanosine 5'-O-(3-thiotriphosphate)	RCC1 (includes EG:1104)	0.0133
	metabolism	metabolism of UDP-D-glucose	UGP2	0.0264
	quantity	quantity of UDP-D-glucose	UGP2	0.0133
Ophthalmic Disease	degeneration	degeneration of photoreceptor layer	RCVRN	0.0394
Organ Development	alveologenesis	alveologenesis of mammary gland	ITGB1	0.0264
	development	development of hypothalamus	ARNT2	0.0133
		development of precerebellar nucleus	ROBO3	0.0264
Organ Morphology	contraction	contraction of heart	ITGB1BP2, S100A1	0.0465
		contraction of left ventricle	ITGB1	0.0394
		contraction of myocardium	S100A1	0.0394
	hypoplasia	hypoplasia of islets of Langerhans	PTPRS (includes EG:5802)	0.0133
	morphology	morphology of crypt	IGF2BP1	0.0264
		morphology of intestinal villus	IGF2BP1	0.0133
		morphology of mammary gland	ITGB1	0.0264
	opening	opening of eyelid	BMPR1B	0.0394
	relaxation	relaxation of left ventricle	ITGB1	0.0133
	size	size of intestinal villus	IGF2BP1	0.0264
Organismal Development	chondrogenesis	chondrogenesis of mice	BMPR1B	0.0394
Organismal Injury and Abnormalities	degeneration	degeneration of organ	IKBKB, TRIM28	0.0286
	immobilization	immobilization of mice	SLC18A2	0.0394
Post-Translational Modification	autoprocessing	autoprocessing of protein	PCSK9	0.0394
	methylation	methylation of protein	PRMT3, SATB1	0.0235
	moiety attachment	moiety attachment of amino acids	BMPR1B, CAMK4, DYRK3, FUT10 (includes EG:84750), HIPK2, IKBKB, PRKCD, PRMT3, TLK1, WNK1, WNK4	0.0166
	phosphorylation	phosphorylation of amino acids	BMPR1B, CAMK4, DYRK3, HIPK2, IKBKB, PRKCD, TLK1, WNK1, WNK4	0.0256
Protein Trafficking	localization	localization of green fluorescent protein	ITGB1, SATB1	0.00172
	translocation	translocation of protein	CEP57, PML	0.0433
Renal and Urological System Development and Function	cell division	cell division of kidney cell lines	CTCF	0.0133
	cell flattening	cell flattening of kidney cell lines	ARHGEF4	0.0133
	growth	growth of kidney cell lines	FEV, HOXB13, ITGB1, MMP25, UNC5A	0.000811
	ruffling	ruffling of kidney cell lines	ARHGEF4	0.0264
Reproductive System Development and Function	alveologenesis	alveologenesis of mammary gland	ITGB1	0.0264
	colony formation	colony formation of gonadal cell lines	XRCC3	0.0394
	elimination	elimination of spermatogonia	TRIM28	0.0133
	fecundity	fecundity of mice	TOP3B	0.0264
	migration	migration of gonadal cells	DOCK1, ITGB1	0.00896
		migration of primordial germ cells	ITGB1	0.0133
	morphogenesis	morphogenesis of breast tissue	ITGB1	0.0264
	morphology	morphology of mammary gland	ITGB1	0.0264
	spermatogenesis	spermatogenesis of spermatids	CAMK4	0.0394
	spermiogenesis	spermiogenesis of spermatids	CAMK4	0.0133
Reproductive System Disease	chemotaxis	chemotaxis of mammary tumor cells	ITGB1	0.0394
	clonogenicity	clonogenicity of breast cancer cell lines	PML	0.0133
	developmental process	developmental process of prostate cancer cell lines	CBX7, HOXB13, ITGB1, PRKCD	0.0419
	disease	disease of breast cancer cell lines	IKBKB, PML	0.0286
	disorganization	disorganization of mammary alveolus	ITGB1	0.0133
	G1 phase	delay in G1 phase of prostate cancer cell lines	HOXB13	0.0264
	growth	growth of prostate cancer cell lines	CBX7, HOXB13, ITGB1, PRKCD	0.0356
	incidence	incidence of breast carcinoma	IGF2BP1	0.0264
	loss	loss of male germ cells	ITGB1	0.0133
		loss of spermatids	ITGB1	0.0133
	precocious puberty	precocious puberty	GNRHR	0.0264
	removal	removal of spermatids	TRIM28	0.0133
		removal of spermatocytes	TRIM28	0.0133
	signaling	signaling of mammary tumor cells	ITGB1	0.0264
	tumorigenesis	tumorigenesis of breast cancer cell lines	IKBKB, PML	0.0286
Respiratory Disease	anoikis	anoikis of lung cancer cell lines	PRKCD	0.0394
	apoptosis	apoptosis of lung cancer cell lines	HIPK2, PML, PRKCD, WWOX	0.0446
	binding	binding of small cell lung cancer cells	ITGB1	0.0394
Skeletal and Muscular Disorders	formation	formation of osteosarcoma	WWOX	0.0394
	myotonia congenita	myotonia congenita	SCN4A	0.0133
	nutritional disorder	nutritional disorder of muscle	IKBKB	0.0394
	paramyotonia congenita	paramyotonia congenita	SCN4A	0.0133
	response	response of bone cancer cell lines	BMPR1B	0.0264
	transformation	transformation of vertebral column	CDX1	0.0264
	wasting	wasting of muscle	IKBKB	0.0394
Skeletal and Muscular System Development and Function	adhesion	adhesion of muscle precursor cells	ITGB1	0.0394
	chondrogenesis	chondrogenesis of mice	BMPR1B	0.0394
	contraction	contraction of myocardium	S100A1	0.0394
	development	development of cervical vertebra	CDX1	0.0394
		development of myotube	ITGB1	0.0264
	formation	formation of joint	ITGB1	0.0394
		formation of muscle precursor cells	ITGB1	0.0394
	fusion	fusion of joint	ITGB1	0.0264
		fusion of muscle precursor cells	ITGB1	0.0394
	G0/G1 phase transition	arrest in G0/G1 phase transition of muscle cell lines	PRKCD	0.0133
	mass	mass of muscle	GRB10, ITGB1	0.0235
	maturation	maturation of muscle cell lines	ITGB1	0.0133
		maturation of myotube	ITGB1	0.0133
	motor function	motor function of hindlimb	JPH4	0.0264
	myogenesis	myogenesis of myotube	ITGB1	0.0133
		myogenesis of skeletal muscle	TRIO	0.0133
	organization	organization of growth plate	ITGB1	0.0264
	osteoclastogenesis	osteoclastogenesis of joint	IKBKB	0.0133
	patterning	patterning of vertebrae	CDX1	0.0264
	skeletal and muscular process	skeletal and muscular process of skeletal muscle	TRIO	0.0264
	survival	survival of myotube	ITGB1	0.0264
Small Molecule Biochemistry	binding	binding of biotin	KRT1	0.0394
	displacement	displacement of GDP	RCC1 (includes EG:1104)	0.0133
	dissociation	dissociation of guanosine 5'-O-(3-thiotriphosphate)	RCC1 (includes EG:1104)	0.0133
	generation	generation of ceramide-1-phosphate	CERK (includes EG:64781)	0.0264
	metabolism	metabolism of UDP-D-glucose	UGP2	0.0264
	moiety attachment	moiety attachment of amino acids	BMPR1B, CAMK4, DYRK3, FUT10 (includes EG:84750), HIPK2, IKBKB, PRKCD, PRMT3, TLK1, WNK1, WNK4	0.0166
	oxidation	oxidation of aldehyde	ALDH3A1	0.0264
	phosphorylation	phosphorylation of amino acids	BMPR1B, CAMK4, DYRK3, HIPK2, IKBKB, PRKCD, TLK1, WNK1, WNK4	0.0256
	production	production of lysophosphatidic acid	ITGB1	0.0264
	quantity	quantity of 5-hydroxytryptamine	PTPRS (includes EG:5802), SLC18A2	0.026
		quantity of dopamine	GPR37, PRKCD, SLC18A2	0.00795
		quantity of monoamines	SLC18A2	0.0133
		quantity of UDP-D-glucose	UGP2	0.0133
	retention	retention of dopamine	SLC18A2	0.0264
	sensitization	sensitization of amphetamine	SLC18A2	0.0133
		sensitization of apomorphine	SLC18A2	0.0133
		sensitization of cocaine	SLC18A2	0.0133
		sensitization of ethanol	SLC18A2	0.0133
	translocation	translocation of phosphatidylinositol	PITPNC1	0.0133
	transport	transport of biogenic amine	SLC18A2	0.0133
		transport of D-glucose	GRB10, ITGB1, PRKCD	0.0477
		transport of hexose	GRB10, ITGB1, PRKCD	0.0477
Tissue Development	adhesion	adhesion of basal lamina	ITGB1	0.0394
		adhesion of brain tissue	ITGB1	0.0264
		adhesion of muscle precursor cells	ITGB1	0.0394
		adhesion of Schwann cells	ITGB1	0.0394
	alveologenesis	alveologenesis of mammary gland	ITGB1	0.0264
	angiogenesis	angiogenesis of allantois	SLURP1	0.0264
	arborization	arborization of spinal nerve	ITGB1	0.0133
	assembly	assembly of basement membrane	ITGB1	0.0133
		assembly of tissue	ITGB1	0.0264
	branching	branching of nerves	ITGB1	0.0394
	calcification	calcification of extracellular matrix	BMPR1B	0.0394
	cell-cell adhesion	cell-cell adhesion of T lymphocytes	ITGB1	0.0394
	closure	closure of neuropore	HIPK2	0.0264
	development	development of cervical vertebra	CDX1	0.0394
	formation	formation of basement membrane	ITGB1	0.0264
	morphogenesis	morphogenesis of breast tissue	ITGB1	0.0264
	myogenesis	myogenesis of skeletal muscle	TRIO	0.0133
	organization	organization of basement membrane	ITGB1	0.0133
		organization of growth plate	ITGB1	0.0264
	patterning	patterning of vertebrae	CDX1	0.0264
	survival	survival of epiblast	ITGB1	0.0264
Tissue Morphology	closure	closure of neuropore	HIPK2	0.0264
	contraction	contraction of myocardium	S100A1	0.0394
	density	density of keratinocytes	ITGB1	0.0133
	mass	mass of muscle	GRB10, ITGB1	0.0235
	morphology	morphology of epithelial tissue	HOXB13, ITGB1	0.0125
		morphology of nerves	ITGB1	0.0264
		morphology of spinal nerve	ITGB1	0.0133
	quantity	quantity of neural tube cells	BMPR1B	0.0133
	relaxation	relaxation of arteriole	PIGF	0.0394
	transformation	transformation of vertebral column	CDX1	0.0264
Tumor Morphology	accumulation	accumulation of colon carcinoma cells	CDX1	0.0264
	formation	formation of osteosarcoma	WWOX	0.0394
		formation of papillary carcinoma	WWOX	0.0394
	proliferation	proliferation of glioblastoma cells	PRKCD	0.0133
		proliferation of glioma cells	PRKCD	0.0394
Viral Function	binding	binding of Human foamy virus	PML	0.0133
		binding of Retroviridae	ITGB1, PML	0.021
		binding of virus	ITGB1, PML	0.0371
	production	production of Rabies virus	PML	0.0133
	transactivation	transactivation of mouse mammary tumor virus	AKAP13, NR3C2	0.0342
Viral Infection	entrance	entrance of Bovine herpesvirus 1	PVR	0.0264
		entrance of Herpesviridae	PVR	0.0394
		entrance of Pseudorabies virus	PVR	0.0264
Visual System Development and Function	cell cycle progression	cell cycle progression of eye cell lines	ALDH3A1	0.0133
	opening	opening of eyelid	BMPR1B	0.0394
Vitamin and Mineral Metabolism	binding	binding of biotin	KRT1	0.0394
	cycling	cycling of calcium	S100A1	0.0264

## Sheet: Funciones_M1_FDR0.05
Â© 2000-2008 Ingenuity Systems, Inc. All rights reserved.
Category	Process	Process Annotation	P-value	#NAME?	Molecules	# Molecules
Genetic Disorder	Albright hereditary osteodystrophy	Albright hereditary osteodystrophy	0.000124	3.90658	NR3C2, WNK1, WNK4	3
Genetic Disorder	pseudohypoaldosteronism, type II	pseudohypoaldosteronism, type II	0.000524	3.28067	WNK1, WNK4	2
Genetic Disorder	dystonia mysculorum deformans 2	dystonia mysculorum deformans 2	0.0133	1.87615	DST	1
Genetic Disorder	early onset hypertension	early onset hypertension	0.0133	1.87615	NR3C2	1
Genetic Disorder	ichthyosis hystrix, Curth Macklin type	ichthyosis hystrix, Curth Macklin type	0.0133	1.87615	KRT1	1
Genetic Disorder	myotonia congenita	myotonia congenita	0.0133	1.87615	SCN4A	1
Genetic Disorder	paramyotonia congenita	paramyotonia congenita	0.0133	1.87615	SCN4A	1
Genetic Disorder	Waardenburg-Shah syndrome	Waardenburg-Shah syndrome	0.0264	1.5784	EDN3	1
Genetic Disorder	hyperkalaemic periodic paralysis	hyperkalaemic periodic paralysis	0.0264	1.5784	SCN4A	1
Genetic Disorder	hypokalemic periodic paralysis	hypokalemic periodic paralysis	0.0394	1.4045	SCN4A	1
Metabolic Disease	Albright hereditary osteodystrophy	Albright hereditary osteodystrophy	0.000124	3.90658	NR3C2, WNK1, WNK4	3
Metabolic Disease	pseudohypoaldosteronism, type II	pseudohypoaldosteronism, type II	0.000524	3.28067	WNK1, WNK4	2
Metabolic Disease	hyperaldosteronism	hyperaldosteronism	0.0394	1.4045	NR3C2	1
Metabolic Disease	hypokalemic periodic paralysis	hypokalemic periodic paralysis	0.0394	1.4045	SCN4A	1
Cellular Development	growth	growth of kidney cell lines	0.000811	3.09098	FEV, HOXB13, ITGB1, MMP25, UNC5A	5
Cellular Development	growth	growth of thyroid cells	0.0264	1.5784	HIPK2	1
Cellular Development	developmental process	developmental process of kidney cell lines	0.00324	2.48945	FEV, HOXB13, ITGB1, MMP25, UNC5A	5
Cellular Development	developmental process	arrest in developmental process of hematopoietic progenitor cells	0.0394	1.4045	PML	1
Cellular Development	developmental process	developmental process of neuronal progenitor cells	0.0402	1.39577	DLX2, PCSK9	2
Cellular Development	maturation	maturation of muscle cell lines	0.0133	1.87615	ITGB1	1
Cellular Development	maturation	maturation of myotube	0.0133	1.87615	ITGB1	1
Cellular Development	maturation	arrest in maturation of hematopoietic progenitor cells	0.0264	1.5784	PML	1
Cellular Development	maturation	maturation of hematopoietic progenitor cells	0.0264	1.5784	PML	1
Cellular Development	maturation	arrest in maturation of blood cells	0.0394	1.4045	PML	1
Cellular Development	maturation	maturation of hematopoietic cells	0.0394	1.4045	PML	1
Cellular Development	myogenesis	myogenesis of myotube	0.0133	1.87615	ITGB1	1
Cellular Development	regeneration	regeneration of hepatocytes	0.0133	1.87615	IKBKB	1
Cellular Development	regeneration	regeneration of liver cells	0.0394	1.4045	IKBKB	1
Cellular Development	spermiogenesis	spermiogenesis of spermatids	0.0133	1.87615	CAMK4	1
Cellular Development	differentiation	differentiation of neuronal progenitor cells	0.0187	1.72816	DLX2, PCSK9	2
Cellular Development	differentiation	differentiation of promyelocytes	0.0264	1.5784	PML	1
Cellular Development	development	development of myotube	0.0264	1.5784	ITGB1	1
Cellular Development	development	development of bone marrow cells	0.0403	1.39469	CDC2L5, IKBKB, PML	3
Cellular Development	specification	specification of neuronal progenitor cells	0.0264	1.5784	DLX2	1
Cellular Development	spermatogenesis	spermatogenesis of spermatids	0.0394	1.4045	CAMK4	1
Cellular Growth and Proliferation	growth	growth of kidney cell lines	0.000811	3.09098	FEV, HOXB13, ITGB1, MMP25, UNC5A	5
Cellular Growth and Proliferation	growth	growth of thyroid cells	0.0264	1.5784	HIPK2	1
Cellular Growth and Proliferation	growth	growth of prostate cancer cell lines	0.0356	1.44855	CBX7, HOXB13, ITGB1, PRKCD	4
Cellular Growth and Proliferation	colony formation	colony formation of epithelial cell lines	0.0125	1.90309	ALDH3A1, CTCF	2
Cellular Growth and Proliferation	colony formation	colony formation of eye cell lines	0.0133	1.87615	ALDH3A1	1
Cellular Growth and Proliferation	colony formation	colony formation of skin cancer cell lines	0.0133	1.87615	PTPRS (includes EG:5802)	1
Cellular Growth and Proliferation	colony formation	colony formation of gonadal cell lines	0.0394	1.4045	XRCC3	1
Cellular Growth and Proliferation	colony formation	colony formation of pheochromocytoma cell lines	0.0394	1.4045	S100A1	1
Cellular Growth and Proliferation	colony formation	colony formation of skin cell lines	0.0394	1.4045	ALDH3A1	1
Cellular Growth and Proliferation	clonogenicity	clonogenicity of breast cancer cell lines	0.0133	1.87615	PML	1
Cellular Growth and Proliferation	proliferation	arrest in proliferation of fibroblasts	0.0133	1.87615	PML	1
Cellular Growth and Proliferation	proliferation	proliferation of chondroprogenitor cells	0.0133	1.87615	BMPR1B	1
Cellular Growth and Proliferation	proliferation	proliferation of glioblastoma cells	0.0133	1.87615	PRKCD	1
Cellular Growth and Proliferation	proliferation	proliferation of hair matrix cells	0.0133	1.87615	ITGB1	1
Cellular Growth and Proliferation	proliferation	proliferation of glioma cells	0.0394	1.4045	PRKCD	1
Cellular Growth and Proliferation	proliferation	proliferation of neural precursor cells	0.0394	1.4045	NPAS3	1
Cellular Growth and Proliferation	formation	formation of chondrocytes	0.0264	1.5784	ITGB1	1
Cellular Growth and Proliferation	formation	formation of muscle precursor cells	0.0394	1.4045	ITGB1	1
Cellular Growth and Proliferation	quantity	quantity of intestinal cell lines	0.0264	1.5784	CDX1	1
Cellular Growth and Proliferation	production	production of mononuclear cells	0.0394	1.4045	CDC2L5	1
Renal and Urological System Development and Function	growth	growth of kidney cell lines	0.000811	3.09098	FEV, HOXB13, ITGB1, MMP25, UNC5A	5
Renal and Urological System Development and Function	cell division	cell division of kidney cell lines	0.0133	1.87615	CTCF	1
Renal and Urological System Development and Function	cell flattening	cell flattening of kidney cell lines	0.0133	1.87615	ARHGEF4	1
Renal and Urological System Development and Function	ruffling	ruffling of kidney cell lines	0.0264	1.5784	ARHGEF4	1
Cell Morphology	remodeling	remodeling of cytoskeleton	0.000941	3.02641	GNRHR, MTSS1, PSCD3	3
Cell Morphology	shape change	shape change of brain cancer cell lines	0.00896	2.04769	AKAP13, PVR	2
Cell Morphology	cell flattening	cell flattening of kidney cell lines	0.0133	1.87615	ARHGEF4	1
Cell Morphology	coalignment	coalignment of microfilaments	0.0133	1.87615	DST	1
Cell Morphology	coalignment	coalignment of neurofilaments	0.0133	1.87615	DST	1
Cell Morphology	morphology	morphology of delta islet cells	0.0133	1.87615	PRKCD	1
Cell Morphology	morphology	morphology of apud cells	0.0394	1.4045	PRKCD	1
Cell Morphology	morphology	morphology of islet cells	0.0394	1.4045	PRKCD	1
Cell Morphology	shape	shape of chondrocytes	0.0133	1.87615	ITGB1	1
Cell Morphology	shape	shape of connective tissue cells	0.0133	1.87615	ITGB1	1
Cell Morphology	size	size of lung cell lines	0.0133	1.87615	FBXW7	1
Cell Morphology	size	size of cell lines	0.015	1.82391	ARHGEF4, FBXW7, S100A1	3
Cell Morphology	size	size of pheochromocytoma cell lines	0.0264	1.5784	S100A1	1
Cell Morphology	size	size of tumor cell lines	0.0465	1.33255	FBXW7, S100A1	2
Cell Morphology	transformation	transformation of delta islet cells	0.0133	1.87615	PRKCD	1
Cell Morphology	transformation	transformation of apud cells	0.0264	1.5784	PRKCD	1
Cell Morphology	transformation	transformation of endocrine cells	0.0394	1.4045	PRKCD	1
Cell Morphology	alignment	alignment of actin filaments	0.0264	1.5784	DST	1
Cell Morphology	cell spreading	cell spreading of retinal ganglion cells	0.0264	1.5784	ITGB1	1
Cell Morphology	contraction	contraction of adipocytes	0.0264	1.5784	EDN3	1
Cell Morphology	modulation	modulation of neurons	0.0264	1.5784	EDN3	1
Cell Morphology	permeability	permeability of intestinal cells	0.0264	1.5784	PRKCD	1
Cell Morphology	ruffling	ruffling of kidney cell lines	0.0264	1.5784	ARHGEF4	1
Cell Morphology	structural integrity	structural integrity of plasma membrane	0.0264	1.5784	ITGB1	1
Cell Morphology	modification	modification of neurons	0.0394	1.4045	EDN3	1
Cellular Assembly and Organization	remodeling	remodeling of cytoskeleton	0.000941	3.02641	GNRHR, MTSS1, PSCD3	3
Cellular Assembly and Organization	binding	binding of intercellular junctions	0.0133	1.87615	PVR	1
Cellular Assembly and Organization	biogenesis	biogenesis of PML nuclear bodies	0.0133	1.87615	PML	1
Cellular Assembly and Organization	co-localization	co-localization of autoimmune regulator nuclear body	0.0133	1.87615	PML	1
Cellular Assembly and Organization	coalignment	coalignment of microfilaments	0.0133	1.87615	DST	1
Cellular Assembly and Organization	coalignment	coalignment of neurofilaments	0.0133	1.87615	DST	1
Cellular Assembly and Organization	disruption	disruption of PML nuclear bodies	0.0133	1.87615	HIPK2	1
Cellular Assembly and Organization	disruption	disruption of filamentous network	0.0133	1.87615	PRKCD	1
Cellular Assembly and Organization	disruption	disruption of cell-cell contacts	0.0264	1.5784	ITGB1	1
Cellular Assembly and Organization	formation	formation of fibronectin fiber	0.0133	1.87615	ITGB1	1
Cellular Assembly and Organization	formation	formation of recycling endosomes	0.0133	1.87615	RAB22A	1
Cellular Assembly and Organization	formation	formation of PML nuclear bodies	0.0264	1.5784	PML	1
Cellular Assembly and Organization	formation	formation of fibrillar adhesions	0.0264	1.5784	ITGB1	1
Cellular Assembly and Organization	formation	formation of punctate structures	0.0264	1.5784	CENTG2	1
Cellular Assembly and Organization	formation	formation of endosomes	0.0394	1.4045	RAB22A	1
Cellular Assembly and Organization	segregation	segregation of sensory axons	0.0133	1.87615	ITGB1	1
Cellular Assembly and Organization	segregation	segregation of neurites	0.0394	1.4045	ITGB1	1
Cellular Assembly and Organization	transport	transport of axons	0.0133	1.87615	DST	1
Cellular Assembly and Organization	alignment	alignment of actin filaments	0.0264	1.5784	DST	1
Cellular Assembly and Organization	alignment	alignment of filaments	0.0264	1.5784	DST	1
Cellular Assembly and Organization	attachment	attachment of actin cytoskeleton	0.0264	1.5784	ITGB1	1
Cellular Assembly and Organization	quantity	quantity of hemidesmosomes	0.0264	1.5784	ITGB1	1
Cellular Assembly and Organization	rearrangement	rearrangement of focal adhesions	0.0264	1.5784	ITGB1	1
Cellular Assembly and Organization	stabilization	stabilization of hemidesmosomes	0.0264	1.5784	ITGB1	1
Cellular Assembly and Organization	stabilization	stabilization of mouse chromosome	0.0394	1.4045	SMC1B	1
Cellular Assembly and Organization	structural integrity	structural integrity of plasma membrane	0.0264	1.5784	ITGB1	1
Cellular Assembly and Organization	synaptogenesis	synaptogenesis of synapse	0.0264	1.5784	ITGB1	1
Cellular Assembly and Organization	assembly	assembly of actin filaments	0.0385	1.41454	AKAP13, FMN1, MTSS1	3
Cellular Assembly and Organization	sorting	sorting of axons	0.0394	1.4045	ITGB1	1
Molecular Transport	localization	localization of green fluorescent protein	0.00172	2.76447	ITGB1, SATB1	2
Molecular Transport	quantity	quantity of dopamine	0.00795	2.09963	GPR37, PRKCD, SLC18A2	3
Molecular Transport	quantity	quantity of UDP-D-glucose	0.0133	1.87615	UGP2	1
Molecular Transport	quantity	quantity of monoamines	0.0133	1.87615	SLC18A2	1
Molecular Transport	quantity	quantity of 5-hydroxytryptamine	0.026	1.58503	PTPRS (includes EG:5802), SLC18A2	2
Molecular Transport	flux	flux of sodium	0.0125	1.90309	NR3C2, WNK4	2
Molecular Transport	accumulation	accumulation of ubiquinone	0.0133	1.87615	COQ7	1
Molecular Transport	translocation	translocation of phosphatidylinositol	0.0133	1.87615	PITPNC1	1
Molecular Transport	translocation	translocation of protein	0.0433	1.36351	CEP57, PML	2
Molecular Transport	transport	transport of biogenic amine	0.0133	1.87615	SLC18A2	1
Molecular Transport	transport	transport of ion	0.0235	1.62893	WNK1, WNK4	2
Molecular Transport	transport	transport of potassium	0.0264	1.5784	NR3C2	1
Molecular Transport	transport	transport of D-glucose	0.0477	1.32148	GRB10, ITGB1, PRKCD	3
Molecular Transport	transport	transport of hexose	0.0477	1.32148	GRB10, ITGB1, PRKCD	3
Molecular Transport	cycling	cycling of calcium	0.0264	1.5784	S100A1	1
Protein Trafficking	localization	localization of green fluorescent protein	0.00172	2.76447	ITGB1, SATB1	2
Protein Trafficking	translocation	translocation of protein	0.0433	1.36351	CEP57, PML	2
Nervous System Development and Function	long-term potentiation	long-term potentiation of hippocampal cells	0.00224	2.64975	CAMK4, JPH4, RYR3	3
Nervous System Development and Function	long-term potentiation	long-term potentiation of cerebral cortex cells	0.00297	2.52724	CAMK4, JPH4, RYR3	3
Nervous System Development and Function	long-term potentiation	long-term potentiation of brain cells	0.00483	2.31605	CAMK4, JPH4, RYR3	3
Nervous System Development and Function	long-term potentiation	long-term potentiation of CA1 neuron	0.00597	2.22403	CAMK4, RYR3	2
Nervous System Development and Function	long-term potentiation	long-term potentiation of pyramidal neurons	0.0074	2.13077	CAMK4, RYR3	2
Nervous System Development and Function	long-term potentiation	long-term potentiation of neurons	0.0111	1.95468	CAMK4, JPH4, RYR3	3
Nervous System Development and Function	long-term potentiation	long-term potentiation of eukaryotic cells	0.013	1.88606	CAMK4, JPH4, RYR3	3
Nervous System Development and Function	long-term potentiation	long-term potentiation of cells	0.0206	1.68613	CAMK4, JPH4, RYR3	3
Nervous System Development and Function	neurological process	neurological process of hippocampal cells	0.00795	2.09963	CAMK4, JPH4, RYR3	3
Nervous System Development and Function	neurological process	neurological process of CA1 neuron	0.00896	2.04769	CAMK4, RYR3	2
Nervous System Development and Function	neurological process	neurological process of cerebral cortex cells	0.015	1.82391	CAMK4, JPH4, RYR3	3
Nervous System Development and Function	neurological process	neurological process of pyramidal neurons	0.0165	1.78252	CAMK4, RYR3	2
Nervous System Development and Function	neurological process	neurological process of brain cells	0.0304	1.51713	CAMK4, JPH4, RYR3	3
Nervous System Development and Function	neurological process	neurological process of central nervous system cells	0.0335	1.47496	CAMK4, JPH4, RYR3	3
Nervous System Development and Function	long term depression	long term depression of brain cells	0.00896	2.04769	CAMK4, RYR3	2
Nervous System Development and Function	long term depression	long term depression of eukaryotic cells	0.0144	1.84164	CAMK4, RYR3	2
Nervous System Development and Function	long term depression	long term depression of cells	0.0187	1.72816	CAMK4, RYR3	2
Nervous System Development and Function	arborization	arborization of spinal nerve	0.0133	1.87615	ITGB1	1
Nervous System Development and Function	coalignment	coalignment of neurofilaments	0.0133	1.87615	DST	1
Nervous System Development and Function	development	development of hypothalamus	0.0133	1.87615	ARNT2	1
Nervous System Development and Function	development	development of precerebellar nucleus	0.0264	1.5784	ROBO3	1
Nervous System Development and Function	migration	delay in migration of Schwann cells	0.0133	1.87615	ITGB1	1
Nervous System Development and Function	migration	migration of pontine neurons	0.0394	1.4045	ROBO3	1
Nervous System Development and Function	morphology	morphology of spinal nerve	0.0133	1.87615	ITGB1	1
Nervous System Development and Function	morphology	morphology of nerves	0.0264	1.5784	ITGB1	1
Nervous System Development and Function	myelination	myelination of peripheral nervous system	0.0133	1.87615	ITGB1	1
Nervous System Development and Function	quantity	quantity of neural tube cells	0.0133	1.87615	BMPR1B	1
Nervous System Development and Function	segregation	segregation of Schwann cells	0.0133	1.87615	ITGB1	1
Nervous System Development and Function	segregation	segregation of sensory axons	0.0133	1.87615	ITGB1	1
Nervous System Development and Function	transport	transport of axons	0.0133	1.87615	DST	1
Nervous System Development and Function	differentiation	differentiation of neuronal progenitor cells	0.0187	1.72816	DLX2, PCSK9	2
Nervous System Development and Function	G1/S phase transition	G1/S phase transition of astrocytes	0.0264	1.5784	EDN3	1
Nervous System Development and Function	adhesion	adhesion of brain tissue	0.0264	1.5784	ITGB1	1
Nervous System Development and Function	adhesion	adhesion of Schwann cells	0.0394	1.4045	ITGB1	1
Nervous System Development and Function	cell spreading	cell spreading of retinal ganglion cells	0.0264	1.5784	ITGB1	1
Nervous System Development and Function	desensitization	desensitization of pituitary cells	0.0264	1.5784	EDN3	1
Nervous System Development and Function	modulation	modulation of neurons	0.0264	1.5784	EDN3	1
Nervous System Development and Function	motor function	motor function of hindlimb	0.0264	1.5784	JPH4	1
Nervous System Development and Function	specification	specification of neuronal progenitor cells	0.0264	1.5784	DLX2	1
Nervous System Development and Function	synaptogenesis	synaptogenesis of synapse	0.0264	1.5784	ITGB1	1
Nervous System Development and Function	binding	binding of Schwann cells	0.0394	1.4045	ITGB1	1
Nervous System Development and Function	branching	branching of nerves	0.0394	1.4045	ITGB1	1
Nervous System Development and Function	mitogenesis	mitogenesis of astrocytes	0.0394	1.4045	EDN3	1
Nervous System Development and Function	proliferation	proliferation of neural precursor cells	0.0394	1.4045	NPAS3	1
Nervous System Development and Function	sorting	sorting of axons	0.0394	1.4045	ITGB1	1
Cellular Function and Maintenance	endocytosis	endocytosis of cells	0.00725	2.13966	CBLL1, EPN2, RAB5C	3
Cellular Function and Maintenance	elimination	elimination of cells	0.0074	2.13077	IKBKB, TRIM28	2
Cellular Function and Maintenance	elimination	elimination of spermatogonia	0.0133	1.87615	TRIM28	1
Cellular Function and Maintenance	engulfment	engulfment of cells	0.00978	2.00966	CBLL1, CERK (includes EG:64781), DOCK1, EPN2, PRKCD, RAB5C	6
Cellular Function and Maintenance	co-localization	co-localization of autoimmune regulator nuclear body	0.0133	1.87615	PML	1
Cellular Function and Maintenance	contact growth inhibition	contact growth inhibition of intestinal cell lines	0.0264	1.5784	CDX1	1
Cellular Function and Maintenance	assembly	assembly of actin filaments	0.0385	1.41454	AKAP13, FMN1, MTSS1	3
Drug Metabolism	quantity	quantity of dopamine	0.00795	2.09963	GPR37, PRKCD, SLC18A2	3
Drug Metabolism	sensitization	sensitization of amphetamine	0.0133	1.87615	SLC18A2	1
Drug Metabolism	sensitization	sensitization of apomorphine	0.0133	1.87615	SLC18A2	1
Drug Metabolism	retention	retention of dopamine	0.0264	1.5784	SLC18A2	1
Small Molecule Biochemistry	quantity	quantity of dopamine	0.00795	2.09963	GPR37, PRKCD, SLC18A2	3
Small Molecule Biochemistry	quantity	quantity of UDP-D-glucose	0.0133	1.87615	UGP2	1
Small Molecule Biochemistry	quantity	quantity of monoamines	0.0133	1.87615	SLC18A2	1
Small Molecule Biochemistry	quantity	quantity of 5-hydroxytryptamine	0.026	1.58503	PTPRS (includes EG:5802), SLC18A2	2
Small Molecule Biochemistry	displacement	displacement of GDP	0.0133	1.87615	RCC1 (includes EG:1104)	1
Small Molecule Biochemistry	dissociation	dissociation of guanosine 5'-O-(3-thiotriphosphate)	0.0133	1.87615	RCC1 (includes EG:1104)	1
Small Molecule Biochemistry	sensitization	sensitization of amphetamine	0.0133	1.87615	SLC18A2	1
Small Molecule Biochemistry	sensitization	sensitization of apomorphine	0.0133	1.87615	SLC18A2	1
Small Molecule Biochemistry	sensitization	sensitization of cocaine	0.0133	1.87615	SLC18A2	1
Small Molecule Biochemistry	sensitization	sensitization of ethanol	0.0133	1.87615	SLC18A2	1
Small Molecule Biochemistry	translocation	translocation of phosphatidylinositol	0.0133	1.87615	PITPNC1	1
Small Molecule Biochemistry	transport	transport of biogenic amine	0.0133	1.87615	SLC18A2	1
Small Molecule Biochemistry	transport	transport of D-glucose	0.0477	1.32148	GRB10, ITGB1, PRKCD	3
Small Molecule Biochemistry	transport	transport of hexose	0.0477	1.32148	GRB10, ITGB1, PRKCD	3
Small Molecule Biochemistry	moiety attachment	moiety attachment of amino acids	0.0166	1.77989	BMPR1B, CAMK4, DYRK3, FUT10 (includes EG:84750), HIPK2, IKBKB, PRKCD, PRMT3, TLK1, WNK1, WNK4	11
Small Molecule Biochemistry	phosphorylation	phosphorylation of amino acids	0.0256	1.59176	BMPR1B, CAMK4, DYRK3, HIPK2, IKBKB, PRKCD, TLK1, WNK1, WNK4	9
Small Molecule Biochemistry	generation	generation of ceramide-1-phosphate	0.0264	1.5784	CERK (includes EG:64781)	1
Small Molecule Biochemistry	metabolism	metabolism of UDP-D-glucose	0.0264	1.5784	UGP2	1
Small Molecule Biochemistry	oxidation	oxidation of aldehyde	0.0264	1.5784	ALDH3A1	1
Small Molecule Biochemistry	production	production of lysophosphatidic acid	0.0264	1.5784	ITGB1	1
Small Molecule Biochemistry	retention	retention of dopamine	0.0264	1.5784	SLC18A2	1
Small Molecule Biochemistry	binding	binding of biotin	0.0394	1.4045	KRT1	1
Cancer	shape change	shape change of brain cancer cell lines	0.00896	2.04769	AKAP13, PVR	2
Cancer	G1/S phase transition	arrest in G1/S phase transition of melanoma cell lines	0.0133	1.87615	ITGB1	1
Cancer	G1/S phase transition	G1/S phase transition of melanoma cell lines	0.0264	1.5784	ITGB1	1
Cancer	S phase	initiation of S phase of melanoma cell lines	0.0133	1.87615	ITGB1	1
Cancer	S phase	S phase of melanoma cell lines	0.0264	1.5784	ITGB1	1
Cancer	S phase	initiation of S phase of tumor cell lines	0.0394	1.4045	ITGB1	1
Cancer	clonogenicity	clonogenicity of breast cancer cell lines	0.0133	1.87615	PML	1
Cancer	colony formation	colony formation of skin cancer cell lines	0.0133	1.87615	PTPRS (includes EG:5802)	1
Cancer	colony formation	colony formation of pheochromocytoma cell lines	0.0394	1.4045	S100A1	1
Cancer	dispersal	dispersal of brain cancer cell lines	0.0133	1.87615	PVR	1
Cancer	invasion	invasion of endometrial cancer cell lines	0.0133	1.87615	ITGB1	1
Cancer	leiomyomatosis	leiomyomatosis	0.0133	1.87615	FH	1
Cancer	proliferation	proliferation of glioblastoma cells	0.0133	1.87615	PRKCD	1
Cancer	proliferation	proliferation of glioma cells	0.0394	1.4045	PRKCD	1
Cancer	response	response of cancer cells	0.0133	1.87615	PML	1
Cancer	response	response of neuroblastoma cells	0.0133	1.87615	PML	1
Cancer	response	response of bone cancer cell lines	0.0264	1.5784	BMPR1B	1
Cancer	transformation	transformation of delta islet cells	0.0133	1.87615	PRKCD	1
Cancer	transformation	transformation of apud cells	0.0264	1.5784	PRKCD	1
Cancer	transformation	transformation of vertebral column	0.0264	1.5784	CDX1	1
Cancer	transformation	transformation of endocrine cells	0.0394	1.4045	PRKCD	1
Cancer	transmigration	transmigration of lymphoblastoid cell lines	0.0133	1.87615	ITGB1	1
Cancer	transmigration	transmigration of tumor cell lines	0.0264	1.5784	ITGB1	1
Cancer	astrocytoma	astrocytoma	0.0139	1.85699	AKAP13, DOCK1, HIPK2	3
Cancer	cell movement	cell movement of colon cancer cell lines	0.0187	1.72816	ARHGEF4, PRUNE	2
Cancer	cell movement	cell movement of colorectal cancer cell lines	0.0194	1.7122	ARHGEF4, CDX1, PRUNE	3
Cancer	G1 phase	delay in G1 phase of prostate cancer cell lines	0.0264	1.5784	HOXB13	1
Cancer	accumulation	accumulation of colon carcinoma cells	0.0264	1.5784	CDX1	1
Cancer	fate determination	fate determination of tumor cell lines	0.0264	1.5784	MTA3	1
Cancer	incidence	incidence of breast carcinoma	0.0264	1.5784	IGF2BP1	1
Cancer	incidence	incidence of tumor	0.0342	1.46597	IGF2BP1, IKBKB	2
Cancer	leukemia	initiation of leukemia of mice	0.0264	1.5784	PML	1
Cancer	polycystic liver disease	polycystic liver disease of mice	0.0264	1.5784	BICC1	1
Cancer	polycystic liver disease	polycystic liver disease	0.0394	1.4045	BICC1	1
Cancer	quantity	quantity of choriocarcinoma cells	0.0264	1.5784	NODAL	1
Cancer	signaling	signaling of mammary tumor cells	0.0264	1.5784	ITGB1	1
Cancer	size	size of pheochromocytoma cell lines	0.0264	1.5784	S100A1	1
Cancer	size	size of tumor cell lines	0.0465	1.33255	FBXW7, S100A1	2
Cancer	disease	disease of breast cancer cell lines	0.0286	1.54363	IKBKB, PML	2
Cancer	tumorigenesis	tumorigenesis of breast cancer cell lines	0.0286	1.54363	IKBKB, PML	2
Cancer	growth	growth of prostate cancer cell lines	0.0356	1.44855	CBX7, HOXB13, ITGB1, PRKCD	4
Cancer	adrenal cortex adenoma	adrenal cortex adenoma	0.0394	1.4045	NR3C2	1
Cancer	anoikis	anoikis of lung cancer cell lines	0.0394	1.4045	PRKCD	1
Cancer	attachment	attachment of melanoma cell lines	0.0394	1.4045	ITGB1	1
Cancer	binding	binding of brain cancer cell lines	0.0394	1.4045	PVR	1
Cancer	binding	binding of small cell lung cancer cells	0.0394	1.4045	ITGB1	1
Cancer	chemotaxis	chemotaxis of mammary tumor cells	0.0394	1.4045	ITGB1	1
Cancer	differentiation	differentiation of acute promyelocytic leukemia cells	0.0394	1.4045	PML	1
Cancer	differentiation	differentiation of myeloid leukemia cells	0.0394	1.4045	PML	1
Cancer	differentiation	differentiation of lymphoma cell lines	0.0402	1.39577	PML, PRKCD	2
Cancer	formation	formation of osteosarcoma	0.0394	1.4045	WWOX	1
Cancer	formation	formation of papillary carcinoma	0.0394	1.4045	WWOX	1
Cancer	type M3 acute myeloid leukemia	type M3 acute myeloid leukemia of mice	0.0394	1.4045	PML	1
Cancer	developmental process	developmental process of prostate cancer cell lines	0.0419	1.37779	CBX7, HOXB13, ITGB1, PRKCD	4
Cancer	developmental process	developmental process of lymphoma cell lines	0.0458	1.33913	CTCF, PML, PRKCD	3
Cancer	melanoma	melanoma	0.0432	1.36452	EDN3, FBXW7, HIPK2, WNK1	4
Cancer	apoptosis	apoptosis of lung cancer cell lines	0.0446	1.35067	HIPK2, PML, PRKCD, WWOX	4
Cellular Movement	migration	migration of gonadal cells	0.00896	2.04769	DOCK1, ITGB1	2
Cellular Movement	migration	delay in migration of Schwann cells	0.0133	1.87615	ITGB1	1
Cellular Movement	migration	migration of primordial germ cells	0.0133	1.87615	ITGB1	1
Cellular Movement	migration	migration of pontine neurons	0.0394	1.4045	ROBO3	1
Cellular Movement	invasion	invasion of endometrial cancer cell lines	0.0133	1.87615	ITGB1	1
Cellular Movement	segregation	segregation of Schwann cells	0.0133	1.87615	ITGB1	1
Cellular Movement	segregation	segregation of sensory axons	0.0133	1.87615	ITGB1	1
Cellular Movement	segregation	segregation of neurites	0.0394	1.4045	ITGB1	1
Cellular Movement	sequestration	sequestration of hematopoietic progenitor cells	0.0133	1.87615	ITGB1	1
Cellular Movement	transmigration	transmigration of lymphoblastoid cell lines	0.0133	1.87615	ITGB1	1
Cellular Movement	transmigration	transmigration of peripheral blood lymphocytes	0.0133	1.87615	ITGB1	1
Cellular Movement	transmigration	transmigration of tumor cell lines	0.0264	1.5784	ITGB1	1
Cellular Movement	transmigration	transmigration of mononuclear leukocytes	0.0286	1.54363	ITGB1, PVR	2
Cellular Movement	transport	transport of axons	0.0133	1.87615	DST	1
Cellular Movement	cell movement	cell movement of colon cancer cell lines	0.0187	1.72816	ARHGEF4, PRUNE	2
Cellular Movement	cell movement	cell movement of colorectal cancer cell lines	0.0194	1.7122	ARHGEF4, CDX1, PRUNE	3
Cellular Movement	cell movement	cell movement of primordial germ cells	0.0264	1.5784	ITGB1	1
Cellular Movement	cell movement	cell movement of chondrocytes	0.0394	1.4045	ITGB1	1
Cellular Movement	rolling	arrest in rolling of eosinophils	0.0264	1.5784	ITGB1	1
Cellular Movement	scattering	scattering of fibroblast cell lines	0.0264	1.5784	ITGB1	1
Cellular Movement	chemotaxis	chemotaxis of mammary tumor cells	0.0394	1.4045	ITGB1	1
Gene Expression	transcription	transcription of TGF beta response element	0.00896	2.04769	MED15, WNK1	2
Gene Expression	transcription	transcription of growth hormone response element (GHRE)	0.0133	1.87615	GRB10	1
Gene Expression	transcription	transcription of matrix-associated region	0.0264	1.5784	SATB1	1
Gene Expression	transcription	transcription of serum response element	0.0342	1.46597	GRB10, ITGB1	2
Gene Expression	transcription	transcription	0.0446	1.35067	ARNT2, BMPR1B, CAMK4, CBX3, CTCF, DLX2, EPN2, FEV, GRB10, HIPK2, IKBKB, ITGB1, MAML3, MED15, NOC2L, NR3C2, PML, PRKCD, RBM14, REEP5, RYBP, S100A1, SATB1, SNAPC3, SND1, SOX11, SREBF2, TRIM28, WNK1	29
Gene Expression	activation	activation of Rex response element	0.0133	1.87615	ARNT2	1
Gene Expression	activation	activation of Cdx response element	0.0264	1.5784	CDX1	1
Gene Expression	activation	activation of glucocorticoid response element	0.0314	1.50307	AKAP13, NR3C2	2
Gene Expression	binding	binding of Nur77/N10 binding site	0.0133	1.87615	PML	1
Gene Expression	binding	binding of estrogen related response element	0.0264	1.5784	PRKCD	1
Gene Expression	binding	binding of Hox binding site	0.0394	1.4045	HOXB13	1
Gene Expression	binding	binding of Meis1 binding site	0.0394	1.4045	HOXB13	1
Gene Expression	binding	binding of sterol response element	0.0394	1.4045	SREBF2	1
Gene Expression	expression	expression of growth hormone response element (GHRE)	0.0133	1.87615	GRB10	1
Gene Expression	expression	expression of TGF beta response element	0.0144	1.84164	MED15, WNK1	2
Gene Expression	transactivation	transactivation of AP2 binding site	0.0264	1.5784	WWOX	1
Gene Expression	co-activation	co-activation of steroid response element	0.0394	1.4045	SREBF2	1
Neurological Disease	shape change	shape change of brain cancer cell lines	0.00896	2.04769	AKAP13, PVR	2
Neurological Disease	apoptosis	apoptosis of sensory neurons	0.0125	1.90309	DLX2, HIPK2	2
Neurological Disease	apoptosis	apoptosis of neural tube cells	0.0264	1.5784	BMPR1B	1
Neurological Disease	apoptosis	apoptosis of neuroblasts	0.0394	1.4045	BMPR1B	1
Neurological Disease	dispersal	dispersal of brain cancer cell lines	0.0133	1.87615	PVR	1
Neurological Disease	dysmyelination	dysmyelination of peripheral nervous system	0.0133	1.87615	DST	1
Neurological Disease	dystonia mysculorum deformans 2	dystonia mysculorum deformans 2	0.0133	1.87615	DST	1
Neurological Disease	proliferation	proliferation of glioblastoma cells	0.0133	1.87615	PRKCD	1
Neurological Disease	proliferation	proliferation of glioma cells	0.0394	1.4045	PRKCD	1
Neurological Disease	response	response of neuroblastoma cells	0.0133	1.87615	PML	1
Neurological Disease	astrocytoma	astrocytoma	0.0139	1.85699	AKAP13, DOCK1, HIPK2	3
Neurological Disease	degeneration	degeneration of striatonigral neurons	0.0264	1.5784	SLC18A2	1
Neurological Disease	hyperkalaemic periodic paralysis	hyperkalaemic periodic paralysis	0.0264	1.5784	SCN4A	1
Neurological Disease	loss	loss of retinal ganglion cells	0.0264	1.5784	DLX2	1
Neurological Disease	transformation	transformation of vertebral column	0.0264	1.5784	CDX1	1
Neurological Disease	binding	binding of brain cancer cell lines	0.0394	1.4045	PVR	1
Neurological Disease	neurological disorder	neurological disorder of peripheral nervous system	0.0394	1.4045	DST	1
Neurological Disease	cell death	cell death of sensory neurons	0.0433	1.36351	DLX2, HIPK2	2
Reproductive System Development and Function	migration	migration of gonadal cells	0.00896	2.04769	DOCK1, ITGB1	2
Reproductive System Development and Function	migration	migration of primordial germ cells	0.0133	1.87615	ITGB1	1
Reproductive System Development and Function	elimination	elimination of spermatogonia	0.0133	1.87615	TRIM28	1
Reproductive System Development and Function	spermiogenesis	spermiogenesis of spermatids	0.0133	1.87615	CAMK4	1
Reproductive System Development and Function	alveologenesis	alveologenesis of mammary gland	0.0264	1.5784	ITGB1	1
Reproductive System Development and Function	fecundity	fecundity of mice	0.0264	1.5784	TOP3B	1
Reproductive System Development and Function	morphogenesis	morphogenesis of breast tissue	0.0264	1.5784	ITGB1	1
Reproductive System Development and Function	morphology	morphology of mammary gland	0.0264	1.5784	ITGB1	1
Reproductive System Development and Function	colony formation	colony formation of gonadal cell lines	0.0394	1.4045	XRCC3	1
Reproductive System Development and Function	spermatogenesis	spermatogenesis of spermatids	0.0394	1.4045	CAMK4	1
Cell Cycle	cell cycle progression	cell cycle progression of epithelial cell lines	0.0125	1.90309	ALDH3A1, HIPK2	2
Cell Cycle	cell cycle progression	cell cycle progression of eye cell lines	0.0133	1.87615	ALDH3A1	1
Cell Cycle	cell cycle progression	cell cycle progression of skin cell lines	0.0133	1.87615	ALDH3A1	1
Cell Cycle	cell cycle progression	arrest in cell cycle progression of blood platelets	0.0394	1.4045	ITGB1	1
Cell Cycle	cell cycle progression	arrest in cell cycle progression of epithelial cell lines	0.0394	1.4045	HIPK2	1
Cell Cycle	DNA damage checkpoint	DNA damage checkpoint of thyroid cells	0.0133	1.87615	PRKCD	1
Cell Cycle	DNA damage checkpoint	DNA damage checkpoint of eukaryotic cells	0.0264	1.5784	PRKCD	1
Cell Cycle	G0/G1 phase transition	arrest in G0/G1 phase transition of muscle cell lines	0.0133	1.87615	PRKCD	1
Cell Cycle	G1 phase	initiation of G1 phase of thyroid cells	0.0133	1.87615	PRKCD	1
Cell Cycle	G1 phase	delay in G1 phase of prostate cancer cell lines	0.0264	1.5784	HOXB13	1
Cell Cycle	G1 phase	initiation of G1 phase of eukaryotic cells	0.0264	1.5784	PRKCD	1
Cell Cycle	G1 phase	G1 phase of central nervous system cells	0.0394	1.4045	EDN3	1
Cell Cycle	G1/S phase transition	arrest in G1/S phase transition of melanoma cell lines	0.0133	1.87615	ITGB1	1
Cell Cycle	G1/S phase transition	G1/S phase transition of astrocytes	0.0264	1.5784	EDN3	1
Cell Cycle	G1/S phase transition	G1/S phase transition of melanoma cell lines	0.0264	1.5784	ITGB1	1
Cell Cycle	S phase	arrest in S phase of thyroid cells	0.0133	1.87615	PRKCD	1
Cell Cycle	S phase	delay in S phase of fibroblasts	0.0133	1.87615	GRB10	1
Cell Cycle	S phase	entry into S phase of thyroid cells	0.0133	1.87615	PRKCD	1
Cell Cycle	S phase	initiation of S phase of melanoma cell lines	0.0133	1.87615	ITGB1	1
Cell Cycle	S phase	S phase of melanoma cell lines	0.0264	1.5784	ITGB1	1
Cell Cycle	S phase	S phase of thyroid cells	0.0394	1.4045	PRKCD	1
Cell Cycle	S phase	entry into S phase of CD34+ cells	0.0394	1.4045	ITGB1	1
Cell Cycle	S phase	initiation of S phase of tumor cell lines	0.0394	1.4045	ITGB1	1
Cell Cycle	cell division	cell division of embryonic cell lines	0.0133	1.87615	CTCF	1
Cell Cycle	cell division	cell division of epithelial cell lines	0.0133	1.87615	CTCF	1
Cell Cycle	cell division	cell division of kidney cell lines	0.0133	1.87615	CTCF	1
Cell Cycle	homologous pairing	homologous pairing	0.026	1.58503	SMC1B, XRCC3	2
Cell Cycle	G2 phase	delay in G2 phase of fibroblasts	0.0264	1.5784	GRB10	1
Cell Cycle	cell division process	arrest in cell division process of thyroid cells	0.0264	1.5784	PRKCD	1
Cell Cycle	cell division process	cell division process of eye cell lines	0.0264	1.5784	ALDH3A1	1
Cell Cycle	cell division process	cell division process of epithelial cell lines	0.0288	1.54061	ALDH3A1, CTCF, HIPK2	3
Cell Cycle	formation	formation of PML nuclear bodies	0.0264	1.5784	PML	1
Cell Cycle	interphase	delay in interphase of fibroblasts	0.0264	1.5784	GRB10	1
Cell Cycle	interphase	arrest in interphase of muscle cell lines	0.0394	1.4045	PRKCD	1
Cell Cycle	interphase	delay in interphase of connective tissue cells	0.0394	1.4045	GRB10	1
Cell Cycle	interphase	interphase of astrocytes	0.0394	1.4045	EDN3	1
Cell Cycle	interphase	interphase of muscle cell lines	0.0394	1.4045	PRKCD	1
Cell Cycle	interphase	interphase of thyroid cells	0.0394	1.4045	PRKCD	1
Cell Cycle	interphase	initiation of interphase of eukaryotic cells	0.0465	1.33255	ITGB1, PRKCD	2
Cell Cycle	cell stage	cell stage of astrocytes	0.0394	1.4045	EDN3	1
Cell Cycle	cell stage	cell stage of thyroid cells	0.0394	1.4045	PRKCD	1
Cell Cycle	mitogenesis	mitogenesis of astrocytes	0.0394	1.4045	EDN3	1
Cell Cycle	progression	progression of replication fork	0.0394	1.4045	XRCC3	1
Cell Death	apoptosis	apoptosis of sensory neurons	0.0125	1.90309	DLX2, HIPK2	2
Cell Death	apoptosis	apoptosis of enterocytes	0.0264	1.5784	ITGB1	1
Cell Death	apoptosis	apoptosis of neural tube cells	0.0264	1.5784	BMPR1B	1
Cell Death	apoptosis	apoptosis of salivary gland cell lines	0.0264	1.5784	PRKCD	1
Cell Death	apoptosis	apoptosis of neuroblasts	0.0394	1.4045	BMPR1B	1
Cell Death	apoptosis	apoptosis of neuroepithelium	0.0394	1.4045	IKBKB	1
Cell Death	apoptosis	apoptosis of lung cancer cell lines	0.0446	1.35067	HIPK2, PML, PRKCD, WWOX	4
Cell Death	anoikis	anoikis of enterocytes	0.0133	1.87615	ITGB1	1
Cell Death	anoikis	anoikis of lung cancer cell lines	0.0394	1.4045	PRKCD	1
Cell Death	loss	loss of male germ cells	0.0133	1.87615	ITGB1	1
Cell Death	loss	loss of spermatids	0.0133	1.87615	ITGB1	1
Cell Death	loss	loss of retinal ganglion cells	0.0264	1.5784	DLX2	1
Cell Death	regeneration	regeneration of hepatocytes	0.0133	1.87615	IKBKB	1
Cell Death	regeneration	regeneration of liver cells	0.0394	1.4045	IKBKB	1
Cell Death	removal	removal of spermatids	0.0133	1.87615	TRIM28	1
Cell Death	removal	removal of spermatocytes	0.0133	1.87615	TRIM28	1
Cell Death	removal	removal of eukaryotic cells	0.0394	1.4045	TRIM28	1
Cell Death	survival	survival of myotube	0.0264	1.5784	ITGB1	1
Cell Death	repopulation	repopulation of blood cells	0.0394	1.4045	ITGB1	1
Cell Death	repopulation	repopulation of hematopoietic progenitor cells	0.0394	1.4045	ITGB1	1
Cell Death	cell death	cell death of sensory neurons	0.0433	1.36351	DLX2, HIPK2	2
Hair and Skin Development and Function	cell cycle progression	cell cycle progression of epithelial cell lines	0.0125	1.90309	ALDH3A1, HIPK2	2
Hair and Skin Development and Function	cell cycle progression	arrest in cell cycle progression of epithelial cell lines	0.0394	1.4045	HIPK2	1
Hair and Skin Development and Function	colony formation	colony formation of epithelial cell lines	0.0125	1.90309	ALDH3A1, CTCF	2
Hair and Skin Development and Function	colony formation	colony formation of skin cell lines	0.0394	1.4045	ALDH3A1	1
Hair and Skin Development and Function	cell division	cell division of epithelial cell lines	0.0133	1.87615	CTCF	1
Hair and Skin Development and Function	density	density of keratinocytes	0.0133	1.87615	ITGB1	1
Hair and Skin Development and Function	proliferation	proliferation of hair matrix cells	0.0133	1.87615	ITGB1	1
Hair and Skin Development and Function	attachment	attachment of keratinocytes	0.0264	1.5784	PRKCD	1
Tissue Morphology	morphology	morphology of epithelial tissue	0.0125	1.90309	HOXB13, ITGB1	2
Tissue Morphology	morphology	morphology of spinal nerve	0.0133	1.87615	ITGB1	1
Tissue Morphology	morphology	morphology of nerves	0.0264	1.5784	ITGB1	1
Tissue Morphology	density	density of keratinocytes	0.0133	1.87615	ITGB1	1
Tissue Morphology	quantity	quantity of neural tube cells	0.0133	1.87615	BMPR1B	1
Tissue Morphology	mass	mass of muscle	0.0235	1.62893	GRB10, ITGB1	2
Tissue Morphology	closure	closure of neuropore	0.0264	1.5784	HIPK2	1
Tissue Morphology	transformation	transformation of vertebral column	0.0264	1.5784	CDX1	1
Tissue Morphology	contraction	contraction of myocardium	0.0394	1.4045	S100A1	1
Tissue Morphology	relaxation	relaxation of arteriole	0.0394	1.4045	PIGF	1
Carbohydrate Metabolism	metabolism	metabolism of fumaric acid	0.0133	1.87615	FH	1
Carbohydrate Metabolism	metabolism	metabolism of UDP-D-glucose	0.0264	1.5784	UGP2	1
Carbohydrate Metabolism	quantity	quantity of UDP-D-glucose	0.0133	1.87615	UGP2	1
Carbohydrate Metabolism	transport	transport of D-glucose	0.0477	1.32148	GRB10, ITGB1, PRKCD	3
Carbohydrate Metabolism	transport	transport of hexose	0.0477	1.32148	GRB10, ITGB1, PRKCD	3
Cardiovascular Disease	early onset hypertension	early onset hypertension	0.0133	1.87615	NR3C2	1
Cardiovascular Disease	hypertension	hypertension of humans	0.0264	1.5784	NR3C2	1
Cardiovascular Disease	arrhythmia	arrhythmia of mice	0.0394	1.4045	CAMK4	1
Cardiovascular Disease	development	development of thrombus	0.0394	1.4045	ITGB1	1
Cardiovascular System Development and Function	relaxation	relaxation of left ventricle	0.0133	1.87615	ITGB1	1
Cardiovascular System Development and Function	relaxation	relaxation of arteriole	0.0394	1.4045	PIGF	1
Cardiovascular System Development and Function	angiogenesis	angiogenesis of allantois	0.0264	1.5784	SLURP1	1
Cardiovascular System Development and Function	cardiovascular process	cardiovascular process of allantois	0.0264	1.5784	SLURP1	1
Cardiovascular System Development and Function	contraction	contraction of left ventricle	0.0394	1.4045	ITGB1	1
Cardiovascular System Development and Function	contraction	contraction of myocardium	0.0394	1.4045	S100A1	1
Cardiovascular System Development and Function	contraction	contraction of heart	0.0465	1.33255	ITGB1BP2, S100A1	2
Cardiovascular System Development and Function	total end-diastolic diameter	total end-diastolic diameter of left ventricle	0.0394	1.4045	CAMK4	1
Cell Signaling	dissociation	dissociation of guanosine 5'-O-(3-thiotriphosphate)	0.0133	1.87615	RCC1 (includes EG:1104)	1
Cell Signaling	cycling	cycling of calcium	0.0264	1.5784	S100A1	1
Cell-To-Cell Signaling and Interaction	attachment	attachment of focal adhesions	0.0133	1.87615	ITGB1	1
Cell-To-Cell Signaling and Interaction	attachment	attachment of fibroblast cell lines	0.0264	1.5784	ITGB1	1
Cell-To-Cell Signaling and Interaction	attachment	attachment of keratinocytes	0.0264	1.5784	PRKCD	1
Cell-To-Cell Signaling and Interaction	attachment	attachment of melanoma cell lines	0.0394	1.4045	ITGB1	1
Cell-To-Cell Signaling and Interaction	binding	binding of chondrocytes	0.0133	1.87615	ITGB1	1
Cell-To-Cell Signaling and Interaction	binding	binding of intercellular junctions	0.0133	1.87615	PVR	1
Cell-To-Cell Signaling and Interaction	binding	binding of apud cells	0.0264	1.5784	ITGB1	1
Cell-To-Cell Signaling and Interaction	binding	binding of beta islet cells	0.0264	1.5784	ITGB1	1
Cell-To-Cell Signaling and Interaction	binding	binding of islet cells	0.0264	1.5784	ITGB1	1
Cell-To-Cell Signaling and Interaction	binding	binding of Schwann cells	0.0394	1.4045	ITGB1	1
Cell-To-Cell Signaling and Interaction	binding	binding of adipose cell lines	0.0394	1.4045	ITGB1	1
Cell-To-Cell Signaling and Interaction	binding	binding of brain cancer cell lines	0.0394	1.4045	PVR	1
Cell-To-Cell Signaling and Interaction	binding	binding of small cell lung cancer cells	0.0394	1.4045	ITGB1	1
Cell-To-Cell Signaling and Interaction	cell-cell adhesion	cell-cell adhesion of AT2 cells	0.0133	1.87615	ITGB1	1
Cell-To-Cell Signaling and Interaction	cell-cell adhesion	cell-cell adhesion of T lymphocytes	0.0394	1.4045	ITGB1	1
Cell-To-Cell Signaling and Interaction	detachment	detachment of eosinophils	0.0133	1.87615	ITGB1	1
Cell-To-Cell Signaling and Interaction	detachment	detachment of granulocytes	0.0394	1.4045	ITGB1	1
Cell-To-Cell Signaling and Interaction	function	function of focal adhesions	0.0133	1.87615	ITGB1	1
Cell-To-Cell Signaling and Interaction	response	response of cancer cells	0.0133	1.87615	PML	1
Cell-To-Cell Signaling and Interaction	response	response of neuroblastoma cells	0.0133	1.87615	PML	1
Cell-To-Cell Signaling and Interaction	response	response of bone cancer cell lines	0.0264	1.5784	BMPR1B	1
Cell-To-Cell Signaling and Interaction	adhesion	adhesion of lung cells	0.0264	1.5784	ITGB1	1
Cell-To-Cell Signaling and Interaction	adhesion	adhesion of Schwann cells	0.0394	1.4045	ITGB1	1
Cell-To-Cell Signaling and Interaction	adhesion	adhesion of muscle precursor cells	0.0394	1.4045	ITGB1	1
Cell-To-Cell Signaling and Interaction	association	association of extracellular matrix	0.0264	1.5784	ITGB1	1
Cell-To-Cell Signaling and Interaction	contact growth inhibition	contact growth inhibition of intestinal cell lines	0.0264	1.5784	CDX1	1
Cell-To-Cell Signaling and Interaction	desensitization	desensitization of pituitary cells	0.0264	1.5784	EDN3	1
Cell-To-Cell Signaling and Interaction	disruption	disruption of cell-cell contacts	0.0264	1.5784	ITGB1	1
Cell-To-Cell Signaling and Interaction	formation	formation of fibrillar adhesions	0.0264	1.5784	ITGB1	1
Cell-To-Cell Signaling and Interaction	rearrangement	rearrangement of focal adhesions	0.0264	1.5784	ITGB1	1
Cell-To-Cell Signaling and Interaction	signaling	signaling of mammary tumor cells	0.0264	1.5784	ITGB1	1
Cell-To-Cell Signaling and Interaction	synaptogenesis	synaptogenesis of synapse	0.0264	1.5784	ITGB1	1
Cell-To-Cell Signaling and Interaction	interaction	interaction of cells	0.0371	1.43063	PCDH1, PCDH10	2
Cell-To-Cell Signaling and Interaction	priming	priming of T lymphocytes	0.0371	1.43063	GJA4, IKBKB	2
Cell-To-Cell Signaling and Interaction	priming	priming of mononuclear leukocytes	0.0465	1.33255	GJA4, IKBKB	2
Cell-To-Cell Signaling and Interaction	density	density of focal adhesions	0.0394	1.4045	PVR	1
Cell-To-Cell Signaling and Interaction	dynamics	dynamics of cell-matrix contacts	0.0394	1.4045	ITGB1	1
Cell-To-Cell Signaling and Interaction	fusion	fusion of muscle precursor cells	0.0394	1.4045	ITGB1	1
Cellular Compromise	deformation	deformation of vesicle membrane	0.0133	1.87615	MTSS1	1
Cellular Compromise	deformation	deformation of cellular membrane	0.0264	1.5784	MTSS1	1
Cellular Compromise	disruption	disruption of PML nuclear bodies	0.0133	1.87615	HIPK2	1
Cellular Compromise	disruption	disruption of filamentous network	0.0133	1.87615	PRKCD	1
Cellular Compromise	disruption	disruption of cell-cell contacts	0.0264	1.5784	ITGB1	1
Cellular Compromise	degeneration	degeneration of striatonigral neurons	0.0264	1.5784	SLC18A2	1
Cellular Compromise	disappearance	disappearance of actin stress fibers	0.0264	1.5784	MTSS1	1
Connective Tissue Development and Function	S phase	delay in S phase of fibroblasts	0.0133	1.87615	GRB10	1
Connective Tissue Development and Function	proliferation	arrest in proliferation of fibroblasts	0.0133	1.87615	PML	1
Connective Tissue Development and Function	proliferation	proliferation of chondroprogenitor cells	0.0133	1.87615	BMPR1B	1
Connective Tissue Development and Function	G2 phase	delay in G2 phase of fibroblasts	0.0264	1.5784	GRB10	1
Connective Tissue Development and Function	attachment	attachment of fibroblast cell lines	0.0264	1.5784	ITGB1	1
Connective Tissue Development and Function	contraction	contraction of adipocytes	0.0264	1.5784	EDN3	1
Connective Tissue Development and Function	formation	formation of chondrocytes	0.0264	1.5784	ITGB1	1
Connective Tissue Development and Function	patterning	patterning of vertebrae	0.0264	1.5784	CDX1	1
Connective Tissue Development and Function	scattering	scattering of fibroblast cell lines	0.0264	1.5784	ITGB1	1
Connective Tissue Development and Function	aggregation	aggregation of fibroblast cell lines	0.0314	1.50307	PCDH1, PCDH10	2
Connective Tissue Development and Function	binding	binding of adipose cell lines	0.0394	1.4045	ITGB1	1
Connective Tissue Development and Function	chondrogenesis	chondrogenesis of mice	0.0394	1.4045	BMPR1B	1
Connective Tissue Development and Function	development	development of cervical vertebra	0.0394	1.4045	CDX1	1
DNA Replication, Recombination, and Repair	laddering	laddering of DNA	0.0133	1.87615	PRKCD	1
DNA Replication, Recombination, and Repair	homologous pairing	homologous pairing	0.026	1.58503	SMC1B, XRCC3	2
DNA Replication, Recombination, and Repair	deletion	deletion of DNA	0.0264	1.5784	XRCC3	1
DNA Replication, Recombination, and Repair	formation	formation of PML nuclear bodies	0.0264	1.5784	PML	1
DNA Replication, Recombination, and Repair	progression	progression of replication fork	0.0394	1.4045	XRCC3	1
DNA Replication, Recombination, and Repair	stabilization	stabilization of mouse chromosome	0.0394	1.4045	SMC1B	1
Dermatological Diseases and Conditions	colony formation	colony formation of skin cancer cell lines	0.0133	1.87615	PTPRS (includes EG:5802)	1
Dermatological Diseases and Conditions	ichthyosis hystrix, Curth Macklin type	ichthyosis hystrix, Curth Macklin type	0.0133	1.87615	KRT1	1
Dermatological Diseases and Conditions	Waardenburg-Shah syndrome	Waardenburg-Shah syndrome	0.0264	1.5784	EDN3	1
Dermatological Diseases and Conditions	melanoma	melanoma	0.0432	1.36452	EDN3, FBXW7, HIPK2, WNK1	4
Developmental Disorder	dedifferentiation	dedifferentiation of secretory epithelium	0.0133	1.87615	ITGB1	1
Developmental Disorder	hypoplasia	hypoplasia of islets of Langerhans	0.0133	1.87615	PTPRS (includes EG:5802)	1
Developmental Disorder	developmental disorder	developmental disorder of islets of Langerhans	0.0264	1.5784	PTPRS (includes EG:5802)	1
Digestive System Development and Function	morphology	morphology of intestinal villus	0.0133	1.87615	IGF2BP1	1
Digestive System Development and Function	morphology	morphology of crypt	0.0264	1.5784	IGF2BP1	1
Digestive System Development and Function	contact growth inhibition	contact growth inhibition of intestinal cell lines	0.0264	1.5784	CDX1	1
Digestive System Development and Function	permeability	permeability of intestinal cells	0.0264	1.5784	PRKCD	1
Digestive System Development and Function	quantity	quantity of intestinal cell lines	0.0264	1.5784	CDX1	1
Digestive System Development and Function	size	size of intestinal villus	0.0264	1.5784	IGF2BP1	1
Embryonic Development	cell division	cell division of embryonic cell lines	0.0133	1.87615	CTCF	1
Embryonic Development	quantity	quantity of neural tube cells	0.0133	1.87615	BMPR1B	1
Embryonic Development	quantity	quantity of embryonic cells	0.0498	1.30277	BMPR1B, EDN3	2
Embryonic Development	angiogenesis	angiogenesis of allantois	0.0264	1.5784	SLURP1	1
Embryonic Development	apoptosis	apoptosis of neural tube cells	0.0264	1.5784	BMPR1B	1
Embryonic Development	apoptosis	apoptosis of neuroblasts	0.0394	1.4045	BMPR1B	1
Embryonic Development	cardiovascular process	cardiovascular process of allantois	0.0264	1.5784	SLURP1	1
Embryonic Development	closure	closure of neuropore	0.0264	1.5784	HIPK2	1
Embryonic Development	patterning	patterning of vertebrae	0.0264	1.5784	CDX1	1
Embryonic Development	survival	survival of epiblast	0.0264	1.5784	ITGB1	1
Endocrine System Development and Function	development	development of hypothalamus	0.0133	1.87615	ARNT2	1
Endocrine System Development and Function	morphology	morphology of delta islet cells	0.0133	1.87615	PRKCD	1
Endocrine System Development and Function	morphology	morphology of islet cells	0.0394	1.4045	PRKCD	1
Endocrine System Development and Function	binding	binding of beta islet cells	0.0264	1.5784	ITGB1	1
Endocrine System Development and Function	desensitization	desensitization of pituitary cells	0.0264	1.5784	EDN3	1
Endocrine System Development and Function	growth	growth of thyroid cells	0.0264	1.5784	HIPK2	1
Endocrine System Disorders	acute pancreatitis	acute pancreatitis of mice	0.0133	1.87615	IKBKB	1
Endocrine System Disorders	acute pancreatitis	acute pancreatitis of rodents	0.0264	1.5784	IKBKB	1
Endocrine System Disorders	acute pancreatitis	acute pancreatitis	0.0394	1.4045	IKBKB	1
Endocrine System Disorders	hypoplasia	hypoplasia of islets of Langerhans	0.0133	1.87615	PTPRS (includes EG:5802)	1
Endocrine System Disorders	insulin resistance	insulin resistance of humans	0.0133	1.87615	IKBKB	1
Endocrine System Disorders	transformation	transformation of delta islet cells	0.0133	1.87615	PRKCD	1
Endocrine System Disorders	transformation	transformation of apud cells	0.0264	1.5784	PRKCD	1
Endocrine System Disorders	transformation	transformation of endocrine cells	0.0394	1.4045	PRKCD	1
Endocrine System Disorders	Addison's disease	Addison's disease	0.0264	1.5784	NR3C2	1
Endocrine System Disorders	desensitization	desensitization of pituitary cells	0.0264	1.5784	EDN3	1
Endocrine System Disorders	developmental disorder	developmental disorder of islets of Langerhans	0.0264	1.5784	PTPRS (includes EG:5802)	1
Endocrine System Disorders	size	size of pheochromocytoma cell lines	0.0264	1.5784	S100A1	1
Endocrine System Disorders	colony formation	colony formation of pheochromocytoma cell lines	0.0394	1.4045	S100A1	1
Endocrine System Disorders	hyperaldosteronism	hyperaldosteronism	0.0394	1.4045	NR3C2	1
Gastrointestinal Disease	acute pancreatitis	acute pancreatitis of mice	0.0133	1.87615	IKBKB	1
Gastrointestinal Disease	acute pancreatitis	acute pancreatitis	0.0394	1.4045	IKBKB	1
Gastrointestinal Disease	anoikis	anoikis of enterocytes	0.0133	1.87615	ITGB1	1
Gastrointestinal Disease	cell movement	cell movement of colon cancer cell lines	0.0187	1.72816	ARHGEF4, PRUNE	2
Gastrointestinal Disease	cell movement	cell movement of colorectal cancer cell lines	0.0194	1.7122	ARHGEF4, CDX1, PRUNE	3
Gastrointestinal Disease	accumulation	accumulation of colon carcinoma cells	0.0264	1.5784	CDX1	1
Gastrointestinal Disease	apoptosis	apoptosis of enterocytes	0.0264	1.5784	ITGB1	1
Gastrointestinal Disease	apoptosis	apoptosis of salivary gland cell lines	0.0264	1.5784	PRKCD	1
Hematological Disease	detachment	detachment of eosinophils	0.0133	1.87615	ITGB1	1
Hematological Disease	detachment	detachment of granulocytes	0.0394	1.4045	ITGB1	1
Hematological Disease	leukemia	initiation of leukemia of mice	0.0264	1.5784	PML	1
Hematological Disease	differentiation	differentiation of acute promyelocytic leukemia cells	0.0394	1.4045	PML	1
Hematological Disease	differentiation	differentiation of myeloid leukemia cells	0.0394	1.4045	PML	1
Hematological Disease	type M3 acute myeloid leukemia	type M3 acute myeloid leukemia of mice	0.0394	1.4045	PML	1
Hematological System Development and Function	detachment	detachment of eosinophils	0.0133	1.87615	ITGB1	1
Hematological System Development and Function	detachment	detachment of granulocytes	0.0394	1.4045	ITGB1	1
Hematological System Development and Function	sequestration	sequestration of hematopoietic progenitor cells	0.0133	1.87615	ITGB1	1
Hematological System Development and Function	transmigration	transmigration of peripheral blood lymphocytes	0.0133	1.87615	ITGB1	1
Hematological System Development and Function	transmigration	transmigration of mononuclear leukocytes	0.0286	1.54363	ITGB1, PVR	2
Hematological System Development and Function	differentiation	differentiation of promyelocytes	0.0264	1.5784	PML	1
Hematological System Development and Function	maturation	arrest in maturation of hematopoietic progenitor cells	0.0264	1.5784	PML	1
Hematological System Development and Function	maturation	maturation of hematopoietic progenitor cells	0.0264	1.5784	PML	1
Hematological System Development and Function	maturation	maturation of hematopoietic cells	0.0394	1.4045	PML	1
Hematological System Development and Function	rolling	arrest in rolling of eosinophils	0.0264	1.5784	ITGB1	1
Hematological System Development and Function	priming	priming of T lymphocytes	0.0371	1.43063	GJA4, IKBKB	2
Hematological System Development and Function	priming	priming of mononuclear leukocytes	0.0465	1.33255	GJA4, IKBKB	2
Hematological System Development and Function	cell-cell adhesion	cell-cell adhesion of T lymphocytes	0.0394	1.4045	ITGB1	1
Hematological System Development and Function	production	production of mononuclear cells	0.0394	1.4045	CDC2L5	1
Hematological System Development and Function	repopulation	repopulation of hematopoietic progenitor cells	0.0394	1.4045	ITGB1	1
Hepatic System Development and Function	regeneration	regeneration of hepatocytes	0.0133	1.87615	IKBKB	1
Hepatic System Development and Function	regeneration	regeneration of liver cells	0.0394	1.4045	IKBKB	1
Immune Response	accumulation	accumulation of exudate	0.0133	1.87615	IKBKB	1
Immune Response	tolerance	tolerance of B lymphocytes	0.0133	1.87615	PRKCD	1
Immune Response	transmigration	transmigration of peripheral blood lymphocytes	0.0133	1.87615	ITGB1	1
Immune Response	transmigration	transmigration of mononuclear leukocytes	0.0286	1.54363	ITGB1, PVR	2
Immune Response	rolling	arrest in rolling of eosinophils	0.0264	1.5784	ITGB1	1
Immune Response	priming	priming of T lymphocytes	0.0371	1.43063	GJA4, IKBKB	2
Immune Response	priming	priming of mononuclear leukocytes	0.0465	1.33255	GJA4, IKBKB	2
Immune Response	production	production of mononuclear cells	0.0394	1.4045	CDC2L5	1
Immune and Lymphatic System Development and Function	detachment	detachment of eosinophils	0.0133	1.87615	ITGB1	1
Immune and Lymphatic System Development and Function	detachment	detachment of granulocytes	0.0394	1.4045	ITGB1	1
Immune and Lymphatic System Development and Function	differentiation	differentiation of promyelocytes	0.0264	1.5784	PML	1
Immune and Lymphatic System Development and Function	priming	priming of T lymphocytes	0.0371	1.43063	GJA4, IKBKB	2
Immune and Lymphatic System Development and Function	priming	priming of mononuclear leukocytes	0.0465	1.33255	GJA4, IKBKB	2
Immune and Lymphatic System Development and Function	cell-cell adhesion	cell-cell adhesion of T lymphocytes	0.0394	1.4045	ITGB1	1
Immune and Lymphatic System Development and Function	production	production of mononuclear cells	0.0394	1.4045	CDC2L5	1
Immune and Lymphatic System Development and Function	development	development of bone marrow cells	0.0403	1.39469	CDC2L5, IKBKB, PML	3
Immunological Disease	detachment	detachment of eosinophils	0.0133	1.87615	ITGB1	1
Immunological Disease	detachment	detachment of granulocytes	0.0394	1.4045	ITGB1	1
Immunological Disease	differentiation	differentiation of lymphoma cell lines	0.0402	1.39577	PML, PRKCD	2
Immunological Disease	developmental process	developmental process of lymphoma cell lines	0.0458	1.33913	CTCF, PML, PRKCD	3
Immunological Disease	Sjogren's syndrome	Sjogren's syndrome	0.0465	1.33255	PML, PRKCD	2
Infectious Disease	polio	polio	0.0133	1.87615	PVR	1
Inflammatory Disease	acute pancreatitis	acute pancreatitis of mice	0.0133	1.87615	IKBKB	1
Inflammatory Disease	acute pancreatitis	acute pancreatitis of rodents	0.0264	1.5784	IKBKB	1
Inflammatory Disease	acute pancreatitis	acute pancreatitis	0.0394	1.4045	IKBKB	1
Lipid Metabolism	translocation	translocation of phosphatidylinositol	0.0133	1.87615	PITPNC1	1
Lipid Metabolism	generation	generation of ceramide-1-phosphate	0.0264	1.5784	CERK (includes EG:64781)	1
Lipid Metabolism	production	production of lysophosphatidic acid	0.0264	1.5784	ITGB1	1
Nucleic Acid Metabolism	displacement	displacement of GDP	0.0133	1.87615	RCC1 (includes EG:1104)	1
Nucleic Acid Metabolism	dissociation	dissociation of guanosine 5'-O-(3-thiotriphosphate)	0.0133	1.87615	RCC1 (includes EG:1104)	1
Nucleic Acid Metabolism	quantity	quantity of UDP-D-glucose	0.0133	1.87615	UGP2	1
Nucleic Acid Metabolism	metabolism	metabolism of UDP-D-glucose	0.0264	1.5784	UGP2	1
Organ Development	development	development of hypothalamus	0.0133	1.87615	ARNT2	1
Organ Development	development	development of precerebellar nucleus	0.0264	1.5784	ROBO3	1
Organ Development	alveologenesis	alveologenesis of mammary gland	0.0264	1.5784	ITGB1	1
Organ Morphology	hypoplasia	hypoplasia of islets of Langerhans	0.0133	1.87615	PTPRS (includes EG:5802)	1
Organ Morphology	morphology	morphology of intestinal villus	0.0133	1.87615	IGF2BP1	1
Organ Morphology	morphology	morphology of crypt	0.0264	1.5784	IGF2BP1	1
Organ Morphology	morphology	morphology of mammary gland	0.0264	1.5784	ITGB1	1
Organ Morphology	relaxation	relaxation of left ventricle	0.0133	1.87615	ITGB1	1
Organ Morphology	size	size of intestinal villus	0.0264	1.5784	IGF2BP1	1
Organ Morphology	contraction	contraction of left ventricle	0.0394	1.4045	ITGB1	1
Organ Morphology	contraction	contraction of myocardium	0.0394	1.4045	S100A1	1
Organ Morphology	contraction	contraction of heart	0.0465	1.33255	ITGB1BP2, S100A1	2
Organ Morphology	opening	opening of eyelid	0.0394	1.4045	BMPR1B	1
Reproductive System Disease	clonogenicity	clonogenicity of breast cancer cell lines	0.0133	1.87615	PML	1
Reproductive System Disease	disorganization	disorganization of mammary alveolus	0.0133	1.87615	ITGB1	1
Reproductive System Disease	loss	loss of male germ cells	0.0133	1.87615	ITGB1	1
Reproductive System Disease	loss	loss of spermatids	0.0133	1.87615	ITGB1	1
Reproductive System Disease	removal	removal of spermatids	0.0133	1.87615	TRIM28	1
Reproductive System Disease	removal	removal of spermatocytes	0.0133	1.87615	TRIM28	1
Reproductive System Disease	G1 phase	delay in G1 phase of prostate cancer cell lines	0.0264	1.5784	HOXB13	1
Reproductive System Disease	incidence	incidence of breast carcinoma	0.0264	1.5784	IGF2BP1	1
Reproductive System Disease	precocious puberty	precocious puberty	0.0264	1.5784	GNRHR	1
Reproductive System Disease	signaling	signaling of mammary tumor cells	0.0264	1.5784	ITGB1	1
Reproductive System Disease	disease	disease of breast cancer cell lines	0.0286	1.54363	IKBKB, PML	2
Reproductive System Disease	tumorigenesis	tumorigenesis of breast cancer cell lines	0.0286	1.54363	IKBKB, PML	2
Reproductive System Disease	growth	growth of prostate cancer cell lines	0.0356	1.44855	CBX7, HOXB13, ITGB1, PRKCD	4
Reproductive System Disease	chemotaxis	chemotaxis of mammary tumor cells	0.0394	1.4045	ITGB1	1
Reproductive System Disease	developmental process	developmental process of prostate cancer cell lines	0.0419	1.37779	CBX7, HOXB13, ITGB1, PRKCD	4
Skeletal and Muscular Disorders	myotonia congenita	myotonia congenita	0.0133	1.87615	SCN4A	1
Skeletal and Muscular Disorders	paramyotonia congenita	paramyotonia congenita	0.0133	1.87615	SCN4A	1
Skeletal and Muscular Disorders	response	response of bone cancer cell lines	0.0264	1.5784	BMPR1B	1
Skeletal and Muscular Disorders	transformation	transformation of vertebral column	0.0264	1.5784	CDX1	1
Skeletal and Muscular Disorders	formation	formation of osteosarcoma	0.0394	1.4045	WWOX	1
Skeletal and Muscular Disorders	nutritional disorder	nutritional disorder of muscle	0.0394	1.4045	IKBKB	1
Skeletal and Muscular Disorders	wasting	wasting of muscle	0.0394	1.4045	IKBKB	1
Skeletal and Muscular System Development and Function	G0/G1 phase transition	arrest in G0/G1 phase transition of muscle cell lines	0.0133	1.87615	PRKCD	1
Skeletal and Muscular System Development and Function	maturation	maturation of muscle cell lines	0.0133	1.87615	ITGB1	1
Skeletal and Muscular System Development and Function	maturation	maturation of myotube	0.0133	1.87615	ITGB1	1
Skeletal and Muscular System Development and Function	myogenesis	myogenesis of myotube	0.0133	1.87615	ITGB1	1
Skeletal and Muscular System Development and Function	myogenesis	myogenesis of skeletal muscle	0.0133	1.87615	TRIO	1
Skeletal and Muscular System Development and Function	osteoclastogenesis	osteoclastogenesis of joint	0.0133	1.87615	IKBKB	1
Skeletal and Muscular System Development and Function	mass	mass of muscle	0.0235	1.62893	GRB10, ITGB1	2
Skeletal and Muscular System Development and Function	development	development of myotube	0.0264	1.5784	ITGB1	1
Skeletal and Muscular System Development and Function	development	development of cervical vertebra	0.0394	1.4045	CDX1	1
Skeletal and Muscular System Development and Function	fusion	fusion of joint	0.0264	1.5784	ITGB1	1
Skeletal and Muscular System Development and Function	fusion	fusion of muscle precursor cells	0.0394	1.4045	ITGB1	1
Skeletal and Muscular System Development and Function	motor function	motor function of hindlimb	0.0264	1.5784	JPH4	1
Skeletal and Muscular System Development and Function	organization	organization of growth plate	0.0264	1.5784	ITGB1	1
Skeletal and Muscular System Development and Function	patterning	patterning of vertebrae	0.0264	1.5784	CDX1	1
Skeletal and Muscular System Development and Function	skeletal and muscular process	skeletal and muscular process of skeletal muscle	0.0264	1.5784	TRIO	1
Skeletal and Muscular System Development and Function	survival	survival of myotube	0.0264	1.5784	ITGB1	1
Skeletal and Muscular System Development and Function	adhesion	adhesion of muscle precursor cells	0.0394	1.4045	ITGB1	1
Skeletal and Muscular System Development and Function	chondrogenesis	chondrogenesis of mice	0.0394	1.4045	BMPR1B	1
Skeletal and Muscular System Development and Function	contraction	contraction of myocardium	0.0394	1.4045	S100A1	1
Skeletal and Muscular System Development and Function	formation	formation of joint	0.0394	1.4045	ITGB1	1
Skeletal and Muscular System Development and Function	formation	formation of muscle precursor cells	0.0394	1.4045	ITGB1	1
Tissue Development	arborization	arborization of spinal nerve	0.0133	1.87615	ITGB1	1
Tissue Development	assembly	assembly of basement membrane	0.0133	1.87615	ITGB1	1
Tissue Development	assembly	assembly of tissue	0.0264	1.5784	ITGB1	1
Tissue Development	myogenesis	myogenesis of skeletal muscle	0.0133	1.87615	TRIO	1
Tissue Development	organization	organization of basement membrane	0.0133	1.87615	ITGB1	1
Tissue Development	organization	organization of growth plate	0.0264	1.5784	ITGB1	1
Tissue Development	adhesion	adhesion of brain tissue	0.0264	1.5784	ITGB1	1
Tissue Development	adhesion	adhesion of Schwann cells	0.0394	1.4045	ITGB1	1
Tissue Development	adhesion	adhesion of basal lamina	0.0394	1.4045	ITGB1	1
Tissue Development	adhesion	adhesion of muscle precursor cells	0.0394	1.4045	ITGB1	1
Tissue Development	alveologenesis	alveologenesis of mammary gland	0.0264	1.5784	ITGB1	1
Tissue Development	angiogenesis	angiogenesis of allantois	0.0264	1.5784	SLURP1	1
Tissue Development	closure	closure of neuropore	0.0264	1.5784	HIPK2	1
Tissue Development	formation	formation of basement membrane	0.0264	1.5784	ITGB1	1
Tissue Development	morphogenesis	morphogenesis of breast tissue	0.0264	1.5784	ITGB1	1
Tissue Development	patterning	patterning of vertebrae	0.0264	1.5784	CDX1	1
Tissue Development	survival	survival of epiblast	0.0264	1.5784	ITGB1	1
Tissue Development	branching	branching of nerves	0.0394	1.4045	ITGB1	1
Tissue Development	calcification	calcification of extracellular matrix	0.0394	1.4045	BMPR1B	1
Tissue Development	cell-cell adhesion	cell-cell adhesion of T lymphocytes	0.0394	1.4045	ITGB1	1
Tissue Development	development	development of cervical vertebra	0.0394	1.4045	CDX1	1
Tumor Morphology	proliferation	proliferation of glioblastoma cells	0.0133	1.87615	PRKCD	1
Tumor Morphology	proliferation	proliferation of glioma cells	0.0394	1.4045	PRKCD	1
Tumor Morphology	accumulation	accumulation of colon carcinoma cells	0.0264	1.5784	CDX1	1
Tumor Morphology	formation	formation of osteosarcoma	0.0394	1.4045	WWOX	1
Tumor Morphology	formation	formation of papillary carcinoma	0.0394	1.4045	WWOX	1
Viral Function	binding	binding of Human foamy virus	0.0133	1.87615	PML	1
Viral Function	binding	binding of Retroviridae	0.021	1.67778	ITGB1, PML	2
Viral Function	binding	binding of virus	0.0371	1.43063	ITGB1, PML	2
Viral Function	production	production of Rabies virus	0.0133	1.87615	PML	1
Viral Function	transactivation	transactivation of mouse mammary tumor virus	0.0342	1.46597	AKAP13, NR3C2	2
Visual System Development and Function	cell cycle progression	cell cycle progression of eye cell lines	0.0133	1.87615	ALDH3A1	1
Visual System Development and Function	opening	opening of eyelid	0.0394	1.4045	BMPR1B	1
Amino Acid Metabolism	moiety attachment	moiety attachment of amino acids	0.0166	1.77989	BMPR1B, CAMK4, DYRK3, FUT10 (includes EG:84750), HIPK2, IKBKB, PRKCD, PRMT3, TLK1, WNK1, WNK4	11
Amino Acid Metabolism	phosphorylation	phosphorylation of amino acids	0.0256	1.59176	BMPR1B, CAMK4, DYRK3, HIPK2, IKBKB, PRKCD, TLK1, WNK1, WNK4	9
Post-Translational Modification	moiety attachment	moiety attachment of amino acids	0.0166	1.77989	BMPR1B, CAMK4, DYRK3, FUT10 (includes EG:84750), HIPK2, IKBKB, PRKCD, PRMT3, TLK1, WNK1, WNK4	11
Post-Translational Modification	methylation	methylation of protein	0.0235	1.62893	PRMT3, SATB1	2
Post-Translational Modification	phosphorylation	phosphorylation of amino acids	0.0256	1.59176	BMPR1B, CAMK4, DYRK3, HIPK2, IKBKB, PRKCD, TLK1, WNK1, WNK4	9
Post-Translational Modification	autoprocessing	autoprocessing of protein	0.0394	1.4045	PCSK9	1
Connective Tissue Disorders	transformation	transformation of vertebral column	0.0264	1.5784	CDX1	1
Hepatic System Disease	polycystic liver disease	polycystic liver disease of mice	0.0264	1.5784	BICC1	1
Hepatic System Disease	polycystic liver disease	polycystic liver disease	0.0394	1.4045	BICC1	1
Viral Infection	entrance	entrance of Bovine herpesvirus 1	0.0264	1.5784	PVR	1
Viral Infection	entrance	entrance of Pseudorabies virus	0.0264	1.5784	PVR	1
Viral Infection	entrance	entrance of Herpesviridae	0.0394	1.4045	PVR	1
Vitamin and Mineral Metabolism	cycling	cycling of calcium	0.0264	1.5784	S100A1	1
Vitamin and Mineral Metabolism	binding	binding of biotin	0.0394	1.4045	KRT1	1
Free Radical Scavenging	generation	generation of reactive oxygen species	0.0274	1.56225	IKBKB, ITGB1, PRKCD	3
Organismal Injury and Abnormalities	degeneration	degeneration of organ	0.0286	1.54363	IKBKB, TRIM28	2
Organismal Injury and Abnormalities	immobilization	immobilization of mice	0.0394	1.4045	SLC18A2	1
Ophthalmic Disease	degeneration	degeneration of photoreceptor layer	0.0394	1.4045	RCVRN	1
Organismal Development	chondrogenesis	chondrogenesis of mice	0.0394	1.4045	BMPR1B	1
Respiratory Disease	anoikis	anoikis of lung cancer cell lines	0.0394	1.4045	PRKCD	1
Respiratory Disease	binding	binding of small cell lung cancer cells	0.0394	1.4045	ITGB1	1
Respiratory Disease	apoptosis	apoptosis of lung cancer cell lines	0.0446	1.35067	HIPK2, PML, PRKCD, WWOX	4

## Sheet: Hoja1
Category	Process	Process Annotation	P-value	Molecules	# Molecules
Total general					1000
	Total Albright hereditary osteodystrophy				3
Total Genetic Disorder					13
Genetic Disorder	Albright hereditary osteodystrophy	Albright hereditary osteodystrophy	0.000124	NR3C2, WNK1, WNK4	3
	Total pseudohypoaldosteronism, type II				2
Genetic Disorder	pseudohypoaldosteronism, type II	pseudohypoaldosteronism, type II	0.000524	WNK1, WNK4	2
	Total dystonia mysculorum deformans 2				1
Genetic Disorder	dystonia mysculorum deformans 2	dystonia mysculorum deformans 2	0.0133	DST	1
	Total early onset hypertension				1
Genetic Disorder	early onset hypertension	early onset hypertension	0.0133	NR3C2	1
	Total ichthyosis hystrix, Curth Macklin type				1
Genetic Disorder	ichthyosis hystrix, Curth Macklin type	ichthyosis hystrix, Curth Macklin type	0.0133	KRT1	1
	Total myotonia congenita				1
Genetic Disorder	myotonia congenita	myotonia congenita	0.0133	SCN4A	1
	Total paramyotonia congenita				1
Genetic Disorder	paramyotonia congenita	paramyotonia congenita	0.0133	SCN4A	1
	Total Waardenburg-Shah syndrome				1
Genetic Disorder	Waardenburg-Shah syndrome	Waardenburg-Shah syndrome	0.0264	EDN3	1
	Total hyperkalaemic periodic paralysis				1
Genetic Disorder	hyperkalaemic periodic paralysis	hyperkalaemic periodic paralysis	0.0264	SCN4A	1
	Total hypokalemic periodic paralysis				1
Genetic Disorder	hypokalemic periodic paralysis	hypokalemic periodic paralysis	0.0394	SCN4A	1
	Total Albright hereditary osteodystrophy				3
Total Metabolic Disease					7
Metabolic Disease	Albright hereditary osteodystrophy	Albright hereditary osteodystrophy	0.000124	NR3C2, WNK1, WNK4	3
	Total pseudohypoaldosteronism, type II				2
Metabolic Disease	pseudohypoaldosteronism, type II	pseudohypoaldosteronism, type II	0.000524	WNK1, WNK4	2
	Total hyperaldosteronism				1
Metabolic Disease	hyperaldosteronism	hyperaldosteronism	0.0394	NR3C2	1
	Total hypokalemic periodic paralysis				1
Metabolic Disease	hypokalemic periodic paralysis	hypokalemic periodic paralysis	0.0394	SCN4A	1
	Total growth				6
Total Cellular Development					33
Cellular Development	growth	growth of kidney cell lines	0.000811	FEV, HOXB13, ITGB1, MMP25, UNC5A	5
Cellular Development	growth	growth of thyroid cells	0.0264	HIPK2	1
	Total developmental process				8
Cellular Development	developmental process	developmental process of kidney cell lines	0.00324	FEV, HOXB13, ITGB1, MMP25, UNC5A	5
Cellular Development	developmental process	arrest in developmental process of hematopoietic progenitor cells	0.0394	PML	1
Cellular Development	developmental process	developmental process of neuronal progenitor cells	0.0402	DLX2, PCSK9	2
	Total maturation				6
Cellular Development	maturation	maturation of muscle cell lines	0.0133	ITGB1	1
Cellular Development	maturation	maturation of myotube	0.0133	ITGB1	1
Cellular Development	maturation	arrest in maturation of hematopoietic progenitor cells	0.0264	PML	1
Cellular Development	maturation	maturation of hematopoietic progenitor cells	0.0264	PML	1
Cellular Development	maturation	arrest in maturation of blood cells	0.0394	PML	1
Cellular Development	maturation	maturation of hematopoietic cells	0.0394	PML	1
	Total myogenesis				1
Cellular Development	myogenesis	myogenesis of myotube	0.0133	ITGB1	1
	Total regeneration				2
Cellular Development	regeneration	regeneration of hepatocytes	0.0133	IKBKB	1
Cellular Development	regeneration	regeneration of liver cells	0.0394	IKBKB	1
	Total spermiogenesis				1
Cellular Development	spermiogenesis	spermiogenesis of spermatids	0.0133	CAMK4	1
	Total differentiation				3
Cellular Development	differentiation	differentiation of neuronal progenitor cells	0.0187	DLX2, PCSK9	2
Cellular Development	differentiation	differentiation of promyelocytes	0.0264	PML	1
	Total development				4
Cellular Development	development	development of myotube	0.0264	ITGB1	1
Cellular Development	development	development of bone marrow cells	0.0403	CDC2L5, IKBKB, PML	3
	Total specification				1
Cellular Development	specification	specification of neuronal progenitor cells	0.0264	DLX2	1
	Total spermatogenesis				1
Cellular Development	spermatogenesis	spermatogenesis of spermatids	0.0394	CAMK4	1
	Total growth				10
Total Cellular Growth and Proliferation					28
Cellular Growth and Proliferation	growth	growth of kidney cell lines	0.000811	FEV, HOXB13, ITGB1, MMP25, UNC5A	5
Cellular Growth and Proliferation	growth	growth of thyroid cells	0.0264	HIPK2	1
Cellular Growth and Proliferation	growth	growth of prostate cancer cell lines	0.0356	CBX7, HOXB13, ITGB1, PRKCD	4
	Total colony formation				7
Cellular Growth and Proliferation	colony formation	colony formation of epithelial cell lines	0.0125	ALDH3A1, CTCF	2
Cellular Growth and Proliferation	colony formation	colony formation of eye cell lines	0.0133	ALDH3A1	1
Cellular Growth and Proliferation	colony formation	colony formation of skin cancer cell lines	0.0133	PTPRS (includes EG:5802)	1
Cellular Growth and Proliferation	colony formation	colony formation of gonadal cell lines	0.0394	XRCC3	1
Cellular Growth and Proliferation	colony formation	colony formation of pheochromocytoma cell lines	0.0394	S100A1	1
Cellular Growth and Proliferation	colony formation	colony formation of skin cell lines	0.0394	ALDH3A1	1
	Total clonogenicity				1
Cellular Growth and Proliferation	clonogenicity	clonogenicity of breast cancer cell lines	0.0133	PML	1
	Total proliferation				6
Cellular Growth and Proliferation	proliferation	arrest in proliferation of fibroblasts	0.0133	PML	1
Cellular Growth and Proliferation	proliferation	proliferation of chondroprogenitor cells	0.0133	BMPR1B	1
Cellular Growth and Proliferation	proliferation	proliferation of glioblastoma cells	0.0133	PRKCD	1
Cellular Growth and Proliferation	proliferation	proliferation of hair matrix cells	0.0133	ITGB1	1
Cellular Growth and Proliferation	proliferation	proliferation of glioma cells	0.0394	PRKCD	1
Cellular Growth and Proliferation	proliferation	proliferation of neural precursor cells	0.0394	NPAS3	1
	Total formation				2
Cellular Growth and Proliferation	formation	formation of chondrocytes	0.0264	ITGB1	1
Cellular Growth and Proliferation	formation	formation of muscle precursor cells	0.0394	ITGB1	1
	Total quantity				1
Cellular Growth and Proliferation	quantity	quantity of intestinal cell lines	0.0264	CDX1	1
	Total production				1
Cellular Growth and Proliferation	production	production of mononuclear cells	0.0394	CDC2L5	1
	Total growth				5
Total Renal and Urological System Development and Function					8
Renal and Urological System Development and Function	growth	growth of kidney cell lines	0.000811	FEV, HOXB13, ITGB1, MMP25, UNC5A	5
	Total cell division				1
Renal and Urological System Development and Function	cell division	cell division of kidney cell lines	0.0133	CTCF	1
	Total cell flattening				1
Renal and Urological System Development and Function	cell flattening	cell flattening of kidney cell lines	0.0133	ARHGEF4	1
	Total ruffling				1
Renal and Urological System Development and Function	ruffling	ruffling of kidney cell lines	0.0264	ARHGEF4	1
	Total remodeling				3
Total Cell Morphology					31
Cell Morphology	remodeling	remodeling of cytoskeleton	0.000941	GNRHR, MTSS1, PSCD3	3
	Total shape change				2
Cell Morphology	shape change	shape change of brain cancer cell lines	0.00896	AKAP13, PVR	2
	Total cell flattening				1
Cell Morphology	cell flattening	cell flattening of kidney cell lines	0.0133	ARHGEF4	1
	Total coalignment				2
Cell Morphology	coalignment	coalignment of microfilaments	0.0133	DST	1
Cell Morphology	coalignment	coalignment of neurofilaments	0.0133	DST	1
	Total morphology				3
Cell Morphology	morphology	morphology of delta islet cells	0.0133	PRKCD	1
Cell Morphology	morphology	morphology of apud cells	0.0394	PRKCD	1
Cell Morphology	morphology	morphology of islet cells	0.0394	PRKCD	1
	Total shape				2
Cell Morphology	shape	shape of chondrocytes	0.0133	ITGB1	1
Cell Morphology	shape	shape of connective tissue cells	0.0133	ITGB1	1
	Total size				7
Cell Morphology	size	size of lung cell lines	0.0133	FBXW7	1
Cell Morphology	size	size of cell lines	0.015	ARHGEF4, FBXW7, S100A1	3
Cell Morphology	size	size of pheochromocytoma cell lines	0.0264	S100A1	1
Cell Morphology	size	size of tumor cell lines	0.0465	FBXW7, S100A1	2
	Total transformation				3
Cell Morphology	transformation	transformation of delta islet cells	0.0133	PRKCD	1
Cell Morphology	transformation	transformation of apud cells	0.0264	PRKCD	1
Cell Morphology	transformation	transformation of endocrine cells	0.0394	PRKCD	1
	Total alignment				1
Cell Morphology	alignment	alignment of actin filaments	0.0264	DST	1
	Total cell spreading				1
Cell Morphology	cell spreading	cell spreading of retinal ganglion cells	0.0264	ITGB1	1
	Total contraction				1
Cell Morphology	contraction	contraction of adipocytes	0.0264	EDN3	1
	Total modulation				1
Cell Morphology	modulation	modulation of neurons	0.0264	EDN3	1
	Total permeability				1
Cell Morphology	permeability	permeability of intestinal cells	0.0264	PRKCD	1
	Total ruffling				1
Cell Morphology	ruffling	ruffling of kidney cell lines	0.0264	ARHGEF4	1
	Total structural integrity				1
Cell Morphology	structural integrity	structural integrity of plasma membrane	0.0264	ITGB1	1
	Total modification				1
Cell Morphology	modification	modification of neurons	0.0394	EDN3	1
	Total remodeling				3
Total Cellular Assembly and Organization					33
Cellular Assembly and Organization	remodeling	remodeling of cytoskeleton	0.000941	GNRHR, MTSS1, PSCD3	3
	Total binding				1
Cellular Assembly and Organization	binding	binding of intercellular junctions	0.0133	PVR	1
	Total biogenesis				1
Cellular Assembly and Organization	biogenesis	biogenesis of PML nuclear bodies	0.0133	PML	1
	Total co-localization				1
Cellular Assembly and Organization	co-localization	co-localization of autoimmune regulator nuclear body	0.0133	PML	1
	Total coalignment				2
Cellular Assembly and Organization	coalignment	coalignment of microfilaments	0.0133	DST	1
Cellular Assembly and Organization	coalignment	coalignment of neurofilaments	0.0133	DST	1
	Total disruption				3
Cellular Assembly and Organization	disruption	disruption of PML nuclear bodies	0.0133	HIPK2	1
Cellular Assembly and Organization	disruption	disruption of filamentous network	0.0133	PRKCD	1
Cellular Assembly and Organization	disruption	disruption of cell-cell contacts	0.0264	ITGB1	1
	Total formation				6
Cellular Assembly and Organization	formation	formation of fibronectin fiber	0.0133	ITGB1	1
Cellular Assembly and Organization	formation	formation of recycling endosomes	0.0133	RAB22A	1
Cellular Assembly and Organization	formation	formation of PML nuclear bodies	0.0264	PML	1
Cellular Assembly and Organization	formation	formation of fibrillar adhesions	0.0264	ITGB1	1
Cellular Assembly and Organization	formation	formation of punctate structures	0.0264	CENTG2	1
Cellular Assembly and Organization	formation	formation of endosomes	0.0394	RAB22A	1
	Total segregation				2
Cellular Assembly and Organization	segregation	segregation of sensory axons	0.0133	ITGB1	1
Cellular Assembly and Organization	segregation	segregation of neurites	0.0394	ITGB1	1
	Total transport				1
Cellular Assembly and Organization	transport	transport of axons	0.0133	DST	1
	Total alignment				2
Cellular Assembly and Organization	alignment	alignment of actin filaments	0.0264	DST	1
Cellular Assembly and Organization	alignment	alignment of filaments	0.0264	DST	1
	Total attachment				1
Cellular Assembly and Organization	attachment	attachment of actin cytoskeleton	0.0264	ITGB1	1
	Total quantity				1
Cellular Assembly and Organization	quantity	quantity of hemidesmosomes	0.0264	ITGB1	1
	Total rearrangement				1
Cellular Assembly and Organization	rearrangement	rearrangement of focal adhesions	0.0264	ITGB1	1
	Total stabilization				2
Cellular Assembly and Organization	stabilization	stabilization of hemidesmosomes	0.0264	ITGB1	1
Cellular Assembly and Organization	stabilization	stabilization of mouse chromosome	0.0394	SMC1B	1
	Total structural integrity				1
Cellular Assembly and Organization	structural integrity	structural integrity of plasma membrane	0.0264	ITGB1	1
	Total synaptogenesis				1
Cellular Assembly and Organization	synaptogenesis	synaptogenesis of synapse	0.0264	ITGB1	1
	Total assembly				3
Cellular Assembly and Organization	assembly	assembly of actin filaments	0.0385	AKAP13, FMN1, MTSS1	3
	Total sorting				1
Cellular Assembly and Organization	sorting	sorting of axons	0.0394	ITGB1	1
	Total localization				2
Total Molecular Transport					26
Molecular Transport	localization	localization of green fluorescent protein	0.00172	ITGB1, SATB1	2
	Total quantity				7
Molecular Transport	quantity	quantity of dopamine	0.00795	GPR37, PRKCD, SLC18A2	3
Molecular Transport	quantity	quantity of UDP-D-glucose	0.0133	UGP2	1
Molecular Transport	quantity	quantity of monoamines	0.0133	SLC18A2	1
Molecular Transport	quantity	quantity of 5-hydroxytryptamine	0.026	PTPRS (includes EG:5802), SLC18A2	2
	Total flux				2
Molecular Transport	flux	flux of sodium	0.0125	NR3C2, WNK4	2
	Total accumulation				1
Molecular Transport	accumulation	accumulation of ubiquinone	0.0133	COQ7	1
	Total translocation				3
Molecular Transport	translocation	translocation of phosphatidylinositol	0.0133	PITPNC1	1
Molecular Transport	translocation	translocation of protein	0.0433	CEP57, PML	2
	Total transport				10
Molecular Transport	transport	transport of biogenic amine	0.0133	SLC18A2	1
Molecular Transport	transport	transport of ion	0.0235	WNK1, WNK4	2
Molecular Transport	transport	transport of potassium	0.0264	NR3C2	1
Molecular Transport	transport	transport of D-glucose	0.0477	GRB10, ITGB1, PRKCD	3
Molecular Transport	transport	transport of hexose	0.0477	GRB10, ITGB1, PRKCD	3
	Total cycling				1
Molecular Transport	cycling	cycling of calcium	0.0264	S100A1	1
	Total localization				2
Total Protein Trafficking					4
Protein Trafficking	localization	localization of green fluorescent protein	0.00172	ITGB1, SATB1	2
	Total translocation				2
Protein Trafficking	translocation	translocation of protein	0.0433	CEP57, PML	2
	Total long-term potentiation				22
Total Nervous System Development and Function					73
Nervous System Development and Function	long-term potentiation	long-term potentiation of hippocampal cells	0.00224	CAMK4, JPH4, RYR3	3
Nervous System Development and Function	long-term potentiation	long-term potentiation of cerebral cortex cells	0.00297	CAMK4, JPH4, RYR3	3
Nervous System Development and Function	long-term potentiation	long-term potentiation of brain cells	0.00483	CAMK4, JPH4, RYR3	3
Nervous System Development and Function	long-term potentiation	long-term potentiation of CA1 neuron	0.00597	CAMK4, RYR3	2
Nervous System Development and Function	long-term potentiation	long-term potentiation of pyramidal neurons	0.0074	CAMK4, RYR3	2
Nervous System Development and Function	long-term potentiation	long-term potentiation of neurons	0.0111	CAMK4, JPH4, RYR3	3
Nervous System Development and Function	long-term potentiation	long-term potentiation of eukaryotic cells	0.013	CAMK4, JPH4, RYR3	3
Nervous System Development and Function	long-term potentiation	long-term potentiation of cells	0.0206	CAMK4, JPH4, RYR3	3
	Total neurological process				16
Nervous System Development and Function	neurological process	neurological process of hippocampal cells	0.00795	CAMK4, JPH4, RYR3	3
Nervous System Development and Function	neurological process	neurological process of CA1 neuron	0.00896	CAMK4, RYR3	2
Nervous System Development and Function	neurological process	neurological process of cerebral cortex cells	0.015	CAMK4, JPH4, RYR3	3
Nervous System Development and Function	neurological process	neurological process of pyramidal neurons	0.0165	CAMK4, RYR3	2
Nervous System Development and Function	neurological process	neurological process of brain cells	0.0304	CAMK4, JPH4, RYR3	3
Nervous System Development and Function	neurological process	neurological process of central nervous system cells	0.0335	CAMK4, JPH4, RYR3	3
	Total long term depression				6
Nervous System Development and Function	long term depression	long term depression of brain cells	0.00896	CAMK4, RYR3	2
Nervous System Development and Function	long term depression	long term depression of eukaryotic cells	0.0144	CAMK4, RYR3	2
Nervous System Development and Function	long term depression	long term depression of cells	0.0187	CAMK4, RYR3	2
	Total arborization				1
Nervous System Development and Function	arborization	arborization of spinal nerve	0.0133	ITGB1	1
	Total coalignment				1
Nervous System Development and Function	coalignment	coalignment of neurofilaments	0.0133	DST	1
	Total development				2
Nervous System Development and Function	development	development of hypothalamus	0.0133	ARNT2	1
Nervous System Development and Function	development	development of precerebellar nucleus	0.0264	ROBO3	1
	Total migration				2
Nervous System Development and Function	migration	delay in migration of Schwann cells	0.0133	ITGB1	1
Nervous System Development and Function	migration	migration of pontine neurons	0.0394	ROBO3	1
	Total morphology				2
Nervous System Development and Function	morphology	morphology of spinal nerve	0.0133	ITGB1	1
Nervous System Development and Function	morphology	morphology of nerves	0.0264	ITGB1	1
	Total myelination				1
Nervous System Development and Function	myelination	myelination of peripheral nervous system	0.0133	ITGB1	1
	Total quantity				1
Nervous System Development and Function	quantity	quantity of neural tube cells	0.0133	BMPR1B	1
	Total segregation				2
Nervous System Development and Function	segregation	segregation of Schwann cells	0.0133	ITGB1	1
Nervous System Development and Function	segregation	segregation of sensory axons	0.0133	ITGB1	1
	Total transport				1
Nervous System Development and Function	transport	transport of axons	0.0133	DST	1
	Total differentiation				2
Nervous System Development and Function	differentiation	differentiation of neuronal progenitor cells	0.0187	DLX2, PCSK9	2
	Total G1/S phase transition				1
Nervous System Development and Function	G1/S phase transition	G1/S phase transition of astrocytes	0.0264	EDN3	1
	Total adhesion				2
Nervous System Development and Function	adhesion	adhesion of brain tissue	0.0264	ITGB1	1
Nervous System Development and Function	adhesion	adhesion of Schwann cells	0.0394	ITGB1	1
	Total cell spreading				1
Nervous System Development and Function	cell spreading	cell spreading of retinal ganglion cells	0.0264	ITGB1	1
	Total desensitization				1
Nervous System Development and Function	desensitization	desensitization of pituitary cells	0.0264	EDN3	1
	Total modulation				1
Nervous System Development and Function	modulation	modulation of neurons	0.0264	EDN3	1
	Total motor function				1
Nervous System Development and Function	motor function	motor function of hindlimb	0.0264	JPH4	1
	Total specification				1
Nervous System Development and Function	specification	specification of neuronal progenitor cells	0.0264	DLX2	1
	Total synaptogenesis				1
Nervous System Development and Function	synaptogenesis	synaptogenesis of synapse	0.0264	ITGB1	1
	Total binding				1
Nervous System Development and Function	binding	binding of Schwann cells	0.0394	ITGB1	1
	Total branching				1
Nervous System Development and Function	branching	branching of nerves	0.0394	ITGB1	1
	Total mitogenesis				1
Nervous System Development and Function	mitogenesis	mitogenesis of astrocytes	0.0394	EDN3	1
	Total proliferation				1
Nervous System Development and Function	proliferation	proliferation of neural precursor cells	0.0394	NPAS3	1
	Total sorting				1
Nervous System Development and Function	sorting	sorting of axons	0.0394	ITGB1	1
	Total endocytosis				3
Total Cellular Function and Maintenance					17
Cellular Function and Maintenance	endocytosis	endocytosis of cells	0.00725	CBLL1, EPN2, RAB5C	3
	Total elimination				3
Cellular Function and Maintenance	elimination	elimination of cells	0.0074	IKBKB, TRIM28	2
Cellular Function and Maintenance	elimination	elimination of spermatogonia	0.0133	TRIM28	1
	Total engulfment				6
Cellular Function and Maintenance	engulfment	engulfment of cells	0.00978	CBLL1, CERK (includes EG:64781), DOCK1, EPN2, PRKCD, RAB5C	6
	Total co-localization				1
Cellular Function and Maintenance	co-localization	co-localization of autoimmune regulator nuclear body	0.0133	PML	1
	Total contact growth inhibition				1
Cellular Function and Maintenance	contact growth inhibition	contact growth inhibition of intestinal cell lines	0.0264	CDX1	1
	Total assembly				3
Cellular Function and Maintenance	assembly	assembly of actin filaments	0.0385	AKAP13, FMN1, MTSS1	3
	Total quantity				3
Total Drug Metabolism					6
Drug Metabolism	quantity	quantity of dopamine	0.00795	GPR37, PRKCD, SLC18A2	3
	Total sensitization				2
Drug Metabolism	sensitization	sensitization of amphetamine	0.0133	SLC18A2	1
Drug Metabolism	sensitization	sensitization of apomorphine	0.0133	SLC18A2	1
	Total retention				1
Drug Metabolism	retention	retention of dopamine	0.0264	SLC18A2	1
	Total quantity				7
Total Small Molecule Biochemistry					47
Small Molecule Biochemistry	quantity	quantity of dopamine	0.00795	GPR37, PRKCD, SLC18A2	3
Small Molecule Biochemistry	quantity	quantity of UDP-D-glucose	0.0133	UGP2	1
Small Molecule Biochemistry	quantity	quantity of monoamines	0.0133	SLC18A2	1
Small Molecule Biochemistry	quantity	quantity of 5-hydroxytryptamine	0.026	PTPRS (includes EG:5802), SLC18A2	2
	Total displacement				1
Small Molecule Biochemistry	displacement	displacement of GDP	0.0133	RCC1 (includes EG:1104)	1
	Total dissociation				1
Small Molecule Biochemistry	dissociation	dissociation of guanosine 5'-O-(3-thiotriphosphate)	0.0133	RCC1 (includes EG:1104)	1
	Total sensitization				4
Small Molecule Biochemistry	sensitization	sensitization of amphetamine	0.0133	SLC18A2	1
Small Molecule Biochemistry	sensitization	sensitization of apomorphine	0.0133	SLC18A2	1
Small Molecule Biochemistry	sensitization	sensitization of cocaine	0.0133	SLC18A2	1
Small Molecule Biochemistry	sensitization	sensitization of ethanol	0.0133	SLC18A2	1
	Total translocation				1
Small Molecule Biochemistry	translocation	translocation of phosphatidylinositol	0.0133	PITPNC1	1
	Total transport				7
Small Molecule Biochemistry	transport	transport of biogenic amine	0.0133	SLC18A2	1
Small Molecule Biochemistry	transport	transport of D-glucose	0.0477	GRB10, ITGB1, PRKCD	3
Small Molecule Biochemistry	transport	transport of hexose	0.0477	GRB10, ITGB1, PRKCD	3
	Total moiety attachment				11
Small Molecule Biochemistry	moiety attachment	moiety attachment of amino acids	0.0166	BMPR1B, CAMK4, DYRK3, FUT10 (includes EG:84750), HIPK2, IKBKB, PRKCD, PRMT3, TLK1, WNK1, WNK4	11
	Total phosphorylation				9
Small Molecule Biochemistry	phosphorylation	phosphorylation of amino acids	0.0256	BMPR1B, CAMK4, DYRK3, HIPK2, IKBKB, PRKCD, TLK1, WNK1, WNK4	9
	Total generation				1
Small Molecule Biochemistry	generation	generation of ceramide-1-phosphate	0.0264	CERK (includes EG:64781)	1
	Total metabolism				1
Small Molecule Biochemistry	metabolism	metabolism of UDP-D-glucose	0.0264	UGP2	1
	Total oxidation				1
Small Molecule Biochemistry	oxidation	oxidation of aldehyde	0.0264	ALDH3A1	1
	Total production				1
Small Molecule Biochemistry	production	production of lysophosphatidic acid	0.0264	ITGB1	1
	Total retention				1
Small Molecule Biochemistry	retention	retention of dopamine	0.0264	SLC18A2	1
	Total binding				1
Small Molecule Biochemistry	binding	binding of biotin	0.0394	KRT1	1
	Total shape change				2
Total Cancer					82
Cancer	shape change	shape change of brain cancer cell lines	0.00896	AKAP13, PVR	2
	Total G1/S phase transition				2
Cancer	G1/S phase transition	arrest in G1/S phase transition of melanoma cell lines	0.0133	ITGB1	1
Cancer	G1/S phase transition	G1/S phase transition of melanoma cell lines	0.0264	ITGB1	1
	Total S phase				3
Cancer	S phase	initiation of S phase of melanoma cell lines	0.0133	ITGB1	1
Cancer	S phase	S phase of melanoma cell lines	0.0264	ITGB1	1
Cancer	S phase	initiation of S phase of tumor cell lines	0.0394	ITGB1	1
	Total clonogenicity				1
Cancer	clonogenicity	clonogenicity of breast cancer cell lines	0.0133	PML	1
	Total colony formation				2
Cancer	colony formation	colony formation of skin cancer cell lines	0.0133	PTPRS (includes EG:5802)	1
Cancer	colony formation	colony formation of pheochromocytoma cell lines	0.0394	S100A1	1
	Total dispersal				1
Cancer	dispersal	dispersal of brain cancer cell lines	0.0133	PVR	1
	Total invasion				1
Cancer	invasion	invasion of endometrial cancer cell lines	0.0133	ITGB1	1
	Total leiomyomatosis				1
Cancer	leiomyomatosis	leiomyomatosis	0.0133	FH	1
	Total proliferation				2
Cancer	proliferation	proliferation of glioblastoma cells	0.0133	PRKCD	1
Cancer	proliferation	proliferation of glioma cells	0.0394	PRKCD	1
	Total response				3
Cancer	response	response of cancer cells	0.0133	PML	1
Cancer	response	response of neuroblastoma cells	0.0133	PML	1
Cancer	response	response of bone cancer cell lines	0.0264	BMPR1B	1
	Total transformation				4
Cancer	transformation	transformation of delta islet cells	0.0133	PRKCD	1
Cancer	transformation	transformation of apud cells	0.0264	PRKCD	1
Cancer	transformation	transformation of vertebral column	0.0264	CDX1	1
Cancer	transformation	transformation of endocrine cells	0.0394	PRKCD	1
	Total transmigration				2
Cancer	transmigration	transmigration of lymphoblastoid cell lines	0.0133	ITGB1	1
Cancer	transmigration	transmigration of tumor cell lines	0.0264	ITGB1	1
	Total astrocytoma				3
Cancer	astrocytoma	astrocytoma	0.0139	AKAP13, DOCK1, HIPK2	3
	Total cell movement				5
Cancer	cell movement	cell movement of colon cancer cell lines	0.0187	ARHGEF4, PRUNE	2
Cancer	cell movement	cell movement of colorectal cancer cell lines	0.0194	ARHGEF4, CDX1, PRUNE	3
	Total G1 phase				1
Cancer	G1 phase	delay in G1 phase of prostate cancer cell lines	0.0264	HOXB13	1
	Total accumulation				1
Cancer	accumulation	accumulation of colon carcinoma cells	0.0264	CDX1	1
	Total fate determination				1
Cancer	fate determination	fate determination of tumor cell lines	0.0264	MTA3	1
	Total incidence				3
Cancer	incidence	incidence of breast carcinoma	0.0264	IGF2BP1	1
Cancer	incidence	incidence of tumor	0.0342	IGF2BP1, IKBKB	2
	Total leukemia				1
Cancer	leukemia	initiation of leukemia of mice	0.0264	PML	1
	Total polycystic liver disease				2
Cancer	polycystic liver disease	polycystic liver disease of mice	0.0264	BICC1	1
Cancer	polycystic liver disease	polycystic liver disease	0.0394	BICC1	1
	Total quantity				1
Cancer	quantity	quantity of choriocarcinoma cells	0.0264	NODAL	1
	Total signaling				1
Cancer	signaling	signaling of mammary tumor cells	0.0264	ITGB1	1
	Total size				3
Cancer	size	size of pheochromocytoma cell lines	0.0264	S100A1	1
Cancer	size	size of tumor cell lines	0.0465	FBXW7, S100A1	2
	Total disease				2
Cancer	disease	disease of breast cancer cell lines	0.0286	IKBKB, PML	2
	Total tumorigenesis				2
Cancer	tumorigenesis	tumorigenesis of breast cancer cell lines	0.0286	IKBKB, PML	2
	Total growth				4
Cancer	growth	growth of prostate cancer cell lines	0.0356	CBX7, HOXB13, ITGB1, PRKCD	4
	Total adrenal cortex adenoma				1
Cancer	adrenal cortex adenoma	adrenal cortex adenoma	0.0394	NR3C2	1
	Total anoikis				1
Cancer	anoikis	anoikis of lung cancer cell lines	0.0394	PRKCD	1
	Total attachment				1
Cancer	attachment	attachment of melanoma cell lines	0.0394	ITGB1	1
	Total binding				2
Cancer	binding	binding of brain cancer cell lines	0.0394	PVR	1
Cancer	binding	binding of small cell lung cancer cells	0.0394	ITGB1	1
	Total chemotaxis				1
Cancer	chemotaxis	chemotaxis of mammary tumor cells	0.0394	ITGB1	1
	Total differentiation				4
Cancer	differentiation	differentiation of acute promyelocytic leukemia cells	0.0394	PML	1
Cancer	differentiation	differentiation of myeloid leukemia cells	0.0394	PML	1
Cancer	differentiation	differentiation of lymphoma cell lines	0.0402	PML, PRKCD	2
	Total formation				2
Cancer	formation	formation of osteosarcoma	0.0394	WWOX	1
Cancer	formation	formation of papillary carcinoma	0.0394	WWOX	1
	Total type M3 acute myeloid leukemia				1
Cancer	type M3 acute myeloid leukemia	type M3 acute myeloid leukemia of mice	0.0394	PML	1
	Total developmental process				7
Cancer	developmental process	developmental process of prostate cancer cell lines	0.0419	CBX7, HOXB13, ITGB1, PRKCD	4
Cancer	developmental process	developmental process of lymphoma cell lines	0.0458	CTCF, PML, PRKCD	3
	Total melanoma				4
Cancer	melanoma	melanoma	0.0432	EDN3, FBXW7, HIPK2, WNK1	4
	Total apoptosis				4
Cancer	apoptosis	apoptosis of lung cancer cell lines	0.0446	HIPK2, PML, PRKCD, WWOX	4
	Total migration				5
Total Cellular Movement					26
Cellular Movement	migration	migration of gonadal cells	0.00896	DOCK1, ITGB1	2
Cellular Movement	migration	delay in migration of Schwann cells	0.0133	ITGB1	1
Cellular Movement	migration	migration of primordial germ cells	0.0133	ITGB1	1
Cellular Movement	migration	migration of pontine neurons	0.0394	ROBO3	1
	Total invasion				1
Cellular Movement	invasion	invasion of endometrial cancer cell lines	0.0133	ITGB1	1
	Total segregation				3
Cellular Movement	segregation	segregation of Schwann cells	0.0133	ITGB1	1
Cellular Movement	segregation	segregation of sensory axons	0.0133	ITGB1	1
Cellular Movement	segregation	segregation of neurites	0.0394	ITGB1	1
	Total sequestration				1
Cellular Movement	sequestration	sequestration of hematopoietic progenitor cells	0.0133	ITGB1	1
	Total transmigration				5
Cellular Movement	transmigration	transmigration of lymphoblastoid cell lines	0.0133	ITGB1	1
Cellular Movement	transmigration	transmigration of peripheral blood lymphocytes	0.0133	ITGB1	1
Cellular Movement	transmigration	transmigration of tumor cell lines	0.0264	ITGB1	1
Cellular Movement	transmigration	transmigration of mononuclear leukocytes	0.0286	ITGB1, PVR	2
	Total transport				1
Cellular Movement	transport	transport of axons	0.0133	DST	1
	Total cell movement				7
Cellular Movement	cell movement	cell movement of colon cancer cell lines	0.0187	ARHGEF4, PRUNE	2
Cellular Movement	cell movement	cell movement of colorectal cancer cell lines	0.0194	ARHGEF4, CDX1, PRUNE	3
Cellular Movement	cell movement	cell movement of primordial germ cells	0.0264	ITGB1	1
Cellular Movement	cell movement	cell movement of chondrocytes	0.0394	ITGB1	1
	Total rolling				1
Cellular Movement	rolling	arrest in rolling of eosinophils	0.0264	ITGB1	1
	Total scattering				1
Cellular Movement	scattering	scattering of fibroblast cell lines	0.0264	ITGB1	1
	Total chemotaxis				1
Cellular Movement	chemotaxis	chemotaxis of mammary tumor cells	0.0394	ITGB1	1
	Total transcription				35
Total Gene Expression					49
Gene Expression	transcription	transcription of TGF beta response element	0.00896	MED15, WNK1	2
Gene Expression	transcription	transcription of growth hormone response element (GHRE)	0.0133	GRB10	1
Gene Expression	transcription	transcription of matrix-associated region	0.0264	SATB1	1
Gene Expression	transcription	transcription of serum response element	0.0342	GRB10, ITGB1	2
Gene Expression	transcription	transcription	0.0446	ARNT2, BMPR1B, CAMK4, CBX3, CTCF, DLX2, EPN2, FEV, GRB10, HIPK2, IKBKB, ITGB1, MAML3, MED15, NOC2L, NR3C2, PML, PRKCD, RBM14, REEP5, RYBP, S100A1, SATB1, SNAPC3, SND1, SOX11, SREBF2, TRIM28, WNK1	29
	Total activation				4
Gene Expression	activation	activation of Rex response element	0.0133	ARNT2	1
Gene Expression	activation	activation of Cdx response element	0.0264	CDX1	1
Gene Expression	activation	activation of glucocorticoid response element	0.0314	AKAP13, NR3C2	2
	Total binding				5
Gene Expression	binding	binding of Nur77/N10 binding site	0.0133	PML	1
Gene Expression	binding	binding of estrogen related response element	0.0264	PRKCD	1
Gene Expression	binding	binding of Hox binding site	0.0394	HOXB13	1
Gene Expression	binding	binding of Meis1 binding site	0.0394	HOXB13	1
Gene Expression	binding	binding of sterol response element	0.0394	SREBF2	1
	Total expression				3
Gene Expression	expression	expression of growth hormone response element (GHRE)	0.0133	GRB10	1
Gene Expression	expression	expression of TGF beta response element	0.0144	MED15, WNK1	2
	Total transactivation				1
Gene Expression	transactivation	transactivation of AP2 binding site	0.0264	WWOX	1
	Total co-activation				1
Gene Expression	co-activation	co-activation of steroid response element	0.0394	SREBF2	1
	Total shape change				2
Total Neurological Disease					23
Neurological Disease	shape change	shape change of brain cancer cell lines	0.00896	AKAP13, PVR	2
	Total apoptosis				4
Neurological Disease	apoptosis	apoptosis of sensory neurons	0.0125	DLX2, HIPK2	2
Neurological Disease	apoptosis	apoptosis of neural tube cells	0.0264	BMPR1B	1
Neurological Disease	apoptosis	apoptosis of neuroblasts	0.0394	BMPR1B	1
	Total dispersal				1
Neurological Disease	dispersal	dispersal of brain cancer cell lines	0.0133	PVR	1
	Total dysmyelination				1
Neurological Disease	dysmyelination	dysmyelination of peripheral nervous system	0.0133	DST	1
	Total dystonia mysculorum deformans 2				1
Neurological Disease	dystonia mysculorum deformans 2	dystonia mysculorum deformans 2	0.0133	DST	1
	Total proliferation				2
Neurological Disease	proliferation	proliferation of glioblastoma cells	0.0133	PRKCD	1
Neurological Disease	proliferation	proliferation of glioma cells	0.0394	PRKCD	1
	Total response				1
Neurological Disease	response	response of neuroblastoma cells	0.0133	PML	1
	Total astrocytoma				3
Neurological Disease	astrocytoma	astrocytoma	0.0139	AKAP13, DOCK1, HIPK2	3
	Total degeneration				1
Neurological Disease	degeneration	degeneration of striatonigral neurons	0.0264	SLC18A2	1
	Total hyperkalaemic periodic paralysis				1
Neurological Disease	hyperkalaemic periodic paralysis	hyperkalaemic periodic paralysis	0.0264	SCN4A	1
	Total loss				1
Neurological Disease	loss	loss of retinal ganglion cells	0.0264	DLX2	1
	Total transformation				1
Neurological Disease	transformation	transformation of vertebral column	0.0264	CDX1	1
	Total binding				1
Neurological Disease	binding	binding of brain cancer cell lines	0.0394	PVR	1
	Total neurological disorder				1
Neurological Disease	neurological disorder	neurological disorder of peripheral nervous system	0.0394	DST	1
	Total cell death				2
Neurological Disease	cell death	cell death of sensory neurons	0.0433	DLX2, HIPK2	2
	Total migration				3
Total Reproductive System Development and Function					11
Reproductive System Development and Function	migration	migration of gonadal cells	0.00896	DOCK1, ITGB1	2
Reproductive System Development and Function	migration	migration of primordial germ cells	0.0133	ITGB1	1
	Total elimination				1
Reproductive System Development and Function	elimination	elimination of spermatogonia	0.0133	TRIM28	1
	Total spermiogenesis				1
Reproductive System Development and Function	spermiogenesis	spermiogenesis of spermatids	0.0133	CAMK4	1
	Total alveologenesis				1
Reproductive System Development and Function	alveologenesis	alveologenesis of mammary gland	0.0264	ITGB1	1
	Total fecundity				1
Reproductive System Development and Function	fecundity	fecundity of mice	0.0264	TOP3B	1
	Total morphogenesis				1
Reproductive System Development and Function	morphogenesis	morphogenesis of breast tissue	0.0264	ITGB1	1
	Total morphology				1
Reproductive System Development and Function	morphology	morphology of mammary gland	0.0264	ITGB1	1
	Total colony formation				1
Reproductive System Development and Function	colony formation	colony formation of gonadal cell lines	0.0394	XRCC3	1
	Total spermatogenesis				1
Reproductive System Development and Function	spermatogenesis	spermatogenesis of spermatids	0.0394	CAMK4	1
	Total cell cycle progression				6
Total Cell Cycle					48
Cell Cycle	cell cycle progression	cell cycle progression of epithelial cell lines	0.0125	ALDH3A1, HIPK2	2
Cell Cycle	cell cycle progression	cell cycle progression of eye cell lines	0.0133	ALDH3A1	1
Cell Cycle	cell cycle progression	cell cycle progression of skin cell lines	0.0133	ALDH3A1	1
Cell Cycle	cell cycle progression	arrest in cell cycle progression of blood platelets	0.0394	ITGB1	1
Cell Cycle	cell cycle progression	arrest in cell cycle progression of epithelial cell lines	0.0394	HIPK2	1
	Total DNA damage checkpoint				2
Cell Cycle	DNA damage checkpoint	DNA damage checkpoint of thyroid cells	0.0133	PRKCD	1
Cell Cycle	DNA damage checkpoint	DNA damage checkpoint of eukaryotic cells	0.0264	PRKCD	1
	Total G0/G1 phase transition				1
Cell Cycle	G0/G1 phase transition	arrest in G0/G1 phase transition of muscle cell lines	0.0133	PRKCD	1
	Total G1 phase				4
Cell Cycle	G1 phase	initiation of G1 phase of thyroid cells	0.0133	PRKCD	1
Cell Cycle	G1 phase	delay in G1 phase of prostate cancer cell lines	0.0264	HOXB13	1
Cell Cycle	G1 phase	initiation of G1 phase of eukaryotic cells	0.0264	PRKCD	1
Cell Cycle	G1 phase	G1 phase of central nervous system cells	0.0394	EDN3	1
	Total G1/S phase transition				3
Cell Cycle	G1/S phase transition	arrest in G1/S phase transition of melanoma cell lines	0.0133	ITGB1	1
Cell Cycle	G1/S phase transition	G1/S phase transition of astrocytes	0.0264	EDN3	1
Cell Cycle	G1/S phase transition	G1/S phase transition of melanoma cell lines	0.0264	ITGB1	1
	Total S phase				8
Cell Cycle	S phase	arrest in S phase of thyroid cells	0.0133	PRKCD	1
Cell Cycle	S phase	delay in S phase of fibroblasts	0.0133	GRB10	1
Cell Cycle	S phase	entry into S phase of thyroid cells	0.0133	PRKCD	1
Cell Cycle	S phase	initiation of S phase of melanoma cell lines	0.0133	ITGB1	1
Cell Cycle	S phase	S phase of melanoma cell lines	0.0264	ITGB1	1
Cell Cycle	S phase	S phase of thyroid cells	0.0394	PRKCD	1
Cell Cycle	S phase	entry into S phase of CD34+ cells	0.0394	ITGB1	1
Cell Cycle	S phase	initiation of S phase of tumor cell lines	0.0394	ITGB1	1
	Total cell division				3
Cell Cycle	cell division	cell division of embryonic cell lines	0.0133	CTCF	1
Cell Cycle	cell division	cell division of epithelial cell lines	0.0133	CTCF	1
Cell Cycle	cell division	cell division of kidney cell lines	0.0133	CTCF	1
	Total homologous pairing				2
Cell Cycle	homologous pairing	homologous pairing	0.026	SMC1B, XRCC3	2
	Total G2 phase				1
Cell Cycle	G2 phase	delay in G2 phase of fibroblasts	0.0264	GRB10	1
	Total cell division process				5
Cell Cycle	cell division process	arrest in cell division process of thyroid cells	0.0264	PRKCD	1
Cell Cycle	cell division process	cell division process of eye cell lines	0.0264	ALDH3A1	1
Cell Cycle	cell division process	cell division process of epithelial cell lines	0.0288	ALDH3A1, CTCF, HIPK2	3
	Total formation				1
Cell Cycle	formation	formation of PML nuclear bodies	0.0264	PML	1
	Total interphase				8
Cell Cycle	interphase	delay in interphase of fibroblasts	0.0264	GRB10	1
Cell Cycle	interphase	arrest in interphase of muscle cell lines	0.0394	PRKCD	1
Cell Cycle	interphase	delay in interphase of connective tissue cells	0.0394	GRB10	1
Cell Cycle	interphase	interphase of astrocytes	0.0394	EDN3	1
Cell Cycle	interphase	interphase of muscle cell lines	0.0394	PRKCD	1
Cell Cycle	interphase	interphase of thyroid cells	0.0394	PRKCD	1
Cell Cycle	interphase	initiation of interphase of eukaryotic cells	0.0465	ITGB1, PRKCD	2
	Total cell stage				2
Cell Cycle	cell stage	cell stage of astrocytes	0.0394	EDN3	1
Cell Cycle	cell stage	cell stage of thyroid cells	0.0394	PRKCD	1
	Total mitogenesis				1
Cell Cycle	mitogenesis	mitogenesis of astrocytes	0.0394	EDN3	1
	Total progression				1
Cell Cycle	progression	progression of replication fork	0.0394	XRCC3	1
	Total apoptosis				11
Total Cell Death					26
Cell Death	apoptosis	apoptosis of sensory neurons	0.0125	DLX2, HIPK2	2
Cell Death	apoptosis	apoptosis of enterocytes	0.0264	ITGB1	1
Cell Death	apoptosis	apoptosis of neural tube cells	0.0264	BMPR1B	1
Cell Death	apoptosis	apoptosis of salivary gland cell lines	0.0264	PRKCD	1
Cell Death	apoptosis	apoptosis of neuroblasts	0.0394	BMPR1B	1
Cell Death	apoptosis	apoptosis of neuroepithelium	0.0394	IKBKB	1
Cell Death	apoptosis	apoptosis of lung cancer cell lines	0.0446	HIPK2, PML, PRKCD, WWOX	4
	Total anoikis				2
Cell Death	anoikis	anoikis of enterocytes	0.0133	ITGB1	1
Cell Death	anoikis	anoikis of lung cancer cell lines	0.0394	PRKCD	1
	Total loss				3
Cell Death	loss	loss of male germ cells	0.0133	ITGB1	1
Cell Death	loss	loss of spermatids	0.0133	ITGB1	1
Cell Death	loss	loss of retinal ganglion cells	0.0264	DLX2	1
	Total regeneration				2
Cell Death	regeneration	regeneration of hepatocytes	0.0133	IKBKB	1
Cell Death	regeneration	regeneration of liver cells	0.0394	IKBKB	1
	Total removal				3
Cell Death	removal	removal of spermatids	0.0133	TRIM28	1
Cell Death	removal	removal of spermatocytes	0.0133	TRIM28	1
Cell Death	removal	removal of eukaryotic cells	0.0394	TRIM28	1
	Total survival				1
Cell Death	survival	survival of myotube	0.0264	ITGB1	1
	Total repopulation				2
Cell Death	repopulation	repopulation of blood cells	0.0394	ITGB1	1
Cell Death	repopulation	repopulation of hematopoietic progenitor cells	0.0394	ITGB1	1
	Total cell death				2
Cell Death	cell death	cell death of sensory neurons	0.0433	DLX2, HIPK2	2
	Total cell cycle progression				3
Total Hair and Skin Development and Function					10
Hair and Skin Development and Function	cell cycle progression	cell cycle progression of epithelial cell lines	0.0125	ALDH3A1, HIPK2	2
Hair and Skin Development and Function	cell cycle progression	arrest in cell cycle progression of epithelial cell lines	0.0394	HIPK2	1
	Total colony formation				3
Hair and Skin Development and Function	colony formation	colony formation of epithelial cell lines	0.0125	ALDH3A1, CTCF	2
Hair and Skin Development and Function	colony formation	colony formation of skin cell lines	0.0394	ALDH3A1	1
	Total cell division				1
Hair and Skin Development and Function	cell division	cell division of epithelial cell lines	0.0133	CTCF	1
	Total density				1
Hair and Skin Development and Function	density	density of keratinocytes	0.0133	ITGB1	1
	Total proliferation				1
Hair and Skin Development and Function	proliferation	proliferation of hair matrix cells	0.0133	ITGB1	1
	Total attachment				1
Hair and Skin Development and Function	attachment	attachment of keratinocytes	0.0264	PRKCD	1
	Total morphology				4
Total Tissue Morphology					12
Tissue Morphology	morphology	morphology of epithelial tissue	0.0125	HOXB13, ITGB1	2
Tissue Morphology	morphology	morphology of spinal nerve	0.0133	ITGB1	1
Tissue Morphology	morphology	morphology of nerves	0.0264	ITGB1	1
	Total density				1
Tissue Morphology	density	density of keratinocytes	0.0133	ITGB1	1
	Total quantity				1
Tissue Morphology	quantity	quantity of neural tube cells	0.0133	BMPR1B	1
	Total mass				2
Tissue Morphology	mass	mass of muscle	0.0235	GRB10, ITGB1	2
	Total closure				1
Tissue Morphology	closure	closure of neuropore	0.0264	HIPK2	1
	Total transformation				1
Tissue Morphology	transformation	transformation of vertebral column	0.0264	CDX1	1
	Total contraction				1
Tissue Morphology	contraction	contraction of myocardium	0.0394	S100A1	1
	Total relaxation				1
Tissue Morphology	relaxation	relaxation of arteriole	0.0394	PIGF	1
	Total metabolism				2
Total Carbohydrate Metabolism					9
Carbohydrate Metabolism	metabolism	metabolism of fumaric acid	0.0133	FH	1
Carbohydrate Metabolism	metabolism	metabolism of UDP-D-glucose	0.0264	UGP2	1
	Total quantity				1
Carbohydrate Metabolism	quantity	quantity of UDP-D-glucose	0.0133	UGP2	1
	Total transport				6
Carbohydrate Metabolism	transport	transport of D-glucose	0.0477	GRB10, ITGB1, PRKCD	3
Carbohydrate Metabolism	transport	transport of hexose	0.0477	GRB10, ITGB1, PRKCD	3
	Total early onset hypertension				1
Total Cardiovascular Disease					4
Cardiovascular Disease	early onset hypertension	early onset hypertension	0.0133	NR3C2	1
	Total hypertension				1
Cardiovascular Disease	hypertension	hypertension of humans	0.0264	NR3C2	1
	Total arrhythmia				1
Cardiovascular Disease	arrhythmia	arrhythmia of mice	0.0394	CAMK4	1
	Total development				1
Cardiovascular Disease	development	development of thrombus	0.0394	ITGB1	1
	Total relaxation				2
Total Cardiovascular System Development and Function					9
Cardiovascular System Development and Function	relaxation	relaxation of left ventricle	0.0133	ITGB1	1
Cardiovascular System Development and Function	relaxation	relaxation of arteriole	0.0394	PIGF	1
	Total angiogenesis				1
Cardiovascular System Development and Function	angiogenesis	angiogenesis of allantois	0.0264	SLURP1	1
	Total cardiovascular process				1
Cardiovascular System Development and Function	cardiovascular process	cardiovascular process of allantois	0.0264	SLURP1	1
	Total contraction				4
Cardiovascular System Development and Function	contraction	contraction of left ventricle	0.0394	ITGB1	1
Cardiovascular System Development and Function	contraction	contraction of myocardium	0.0394	S100A1	1
Cardiovascular System Development and Function	contraction	contraction of heart	0.0465	ITGB1BP2, S100A1	2
	Total total end-diastolic diameter				1
Cardiovascular System Development and Function	total end-diastolic diameter	total end-diastolic diameter of left ventricle	0.0394	CAMK4	1
	Total dissociation				1
Total Cell Signaling					2
Cell Signaling	dissociation	dissociation of guanosine 5'-O-(3-thiotriphosphate)	0.0133	RCC1 (includes EG:1104)	1
	Total cycling				1
Cell Signaling	cycling	cycling of calcium	0.0264	S100A1	1
	Total attachment				4
Total Cell-To-Cell Signaling and Interaction					41
Cell-To-Cell Signaling and Interaction	attachment	attachment of focal adhesions	0.0133	ITGB1	1
Cell-To-Cell Signaling and Interaction	attachment	attachment of fibroblast cell lines	0.0264	ITGB1	1
Cell-To-Cell Signaling and Interaction	attachment	attachment of keratinocytes	0.0264	PRKCD	1
Cell-To-Cell Signaling and Interaction	attachment	attachment of melanoma cell lines	0.0394	ITGB1	1
	Total binding				9
Cell-To-Cell Signaling and Interaction	binding	binding of chondrocytes	0.0133	ITGB1	1
Cell-To-Cell Signaling and Interaction	binding	binding of intercellular junctions	0.0133	PVR	1
Cell-To-Cell Signaling and Interaction	binding	binding of apud cells	0.0264	ITGB1	1
Cell-To-Cell Signaling and Interaction	binding	binding of beta islet cells	0.0264	ITGB1	1
Cell-To-Cell Signaling and Interaction	binding	binding of islet cells	0.0264	ITGB1	1
Cell-To-Cell Signaling and Interaction	binding	binding of Schwann cells	0.0394	ITGB1	1
Cell-To-Cell Signaling and Interaction	binding	binding of adipose cell lines	0.0394	ITGB1	1
Cell-To-Cell Signaling and Interaction	binding	binding of brain cancer cell lines	0.0394	PVR	1
Cell-To-Cell Signaling and Interaction	binding	binding of small cell lung cancer cells	0.0394	ITGB1	1
	Total cell-cell adhesion				2
Cell-To-Cell Signaling and Interaction	cell-cell adhesion	cell-cell adhesion of AT2 cells	0.0133	ITGB1	1
Cell-To-Cell Signaling and Interaction	cell-cell adhesion	cell-cell adhesion of T lymphocytes	0.0394	ITGB1	1
	Total detachment				2
Cell-To-Cell Signaling and Interaction	detachment	detachment of eosinophils	0.0133	ITGB1	1
Cell-To-Cell Signaling and Interaction	detachment	detachment of granulocytes	0.0394	ITGB1	1
	Total function				1
Cell-To-Cell Signaling and Interaction	function	function of focal adhesions	0.0133	ITGB1	1
	Total response				3
Cell-To-Cell Signaling and Interaction	response	response of cancer cells	0.0133	PML	1
Cell-To-Cell Signaling and Interaction	response	response of neuroblastoma cells	0.0133	PML	1
Cell-To-Cell Signaling and Interaction	response	response of bone cancer cell lines	0.0264	BMPR1B	1
	Total adhesion				3
Cell-To-Cell Signaling and Interaction	adhesion	adhesion of lung cells	0.0264	ITGB1	1
Cell-To-Cell Signaling and Interaction	adhesion	adhesion of Schwann cells	0.0394	ITGB1	1
Cell-To-Cell Signaling and Interaction	adhesion	adhesion of muscle precursor cells	0.0394	ITGB1	1
	Total association				1
Cell-To-Cell Signaling and Interaction	association	association of extracellular matrix	0.0264	ITGB1	1
	Total contact growth inhibition				1
Cell-To-Cell Signaling and Interaction	contact growth inhibition	contact growth inhibition of intestinal cell lines	0.0264	CDX1	1
	Total desensitization				1
Cell-To-Cell Signaling and Interaction	desensitization	desensitization of pituitary cells	0.0264	EDN3	1
	Total disruption				1
Cell-To-Cell Signaling and Interaction	disruption	disruption of cell-cell contacts	0.0264	ITGB1	1
	Total formation				1
Cell-To-Cell Signaling and Interaction	formation	formation of fibrillar adhesions	0.0264	ITGB1	1
	Total rearrangement				1
Cell-To-Cell Signaling and Interaction	rearrangement	rearrangement of focal adhesions	0.0264	ITGB1	1
	Total signaling				1
Cell-To-Cell Signaling and Interaction	signaling	signaling of mammary tumor cells	0.0264	ITGB1	1
	Total synaptogenesis				1
Cell-To-Cell Signaling and Interaction	synaptogenesis	synaptogenesis of synapse	0.0264	ITGB1	1
	Total interaction				2
Cell-To-Cell Signaling and Interaction	interaction	interaction of cells	0.0371	PCDH1, PCDH10	2
	Total priming				4
Cell-To-Cell Signaling and Interaction	priming	priming of T lymphocytes	0.0371	GJA4, IKBKB	2
Cell-To-Cell Signaling and Interaction	priming	priming of mononuclear leukocytes	0.0465	GJA4, IKBKB	2
	Total density				1
Cell-To-Cell Signaling and Interaction	density	density of focal adhesions	0.0394	PVR	1
	Total dynamics				1
Cell-To-Cell Signaling and Interaction	dynamics	dynamics of cell-matrix contacts	0.0394	ITGB1	1
	Total fusion				1
Cell-To-Cell Signaling and Interaction	fusion	fusion of muscle precursor cells	0.0394	ITGB1	1
	Total deformation				2
Total Cellular Compromise					7
Cellular Compromise	deformation	deformation of vesicle membrane	0.0133	MTSS1	1
Cellular Compromise	deformation	deformation of cellular membrane	0.0264	MTSS1	1
	Total disruption				3
Cellular Compromise	disruption	disruption of PML nuclear bodies	0.0133	HIPK2	1
Cellular Compromise	disruption	disruption of filamentous network	0.0133	PRKCD	1
Cellular Compromise	disruption	disruption of cell-cell contacts	0.0264	ITGB1	1
	Total degeneration				1
Cellular Compromise	degeneration	degeneration of striatonigral neurons	0.0264	SLC18A2	1
	Total disappearance				1
Cellular Compromise	disappearance	disappearance of actin stress fibers	0.0264	MTSS1	1
	Total S phase				1
Total Connective Tissue Development and Function					14
Connective Tissue Development and Function	S phase	delay in S phase of fibroblasts	0.0133	GRB10	1
	Total proliferation				2
Connective Tissue Development and Function	proliferation	arrest in proliferation of fibroblasts	0.0133	PML	1
Connective Tissue Development and Function	proliferation	proliferation of chondroprogenitor cells	0.0133	BMPR1B	1
	Total G2 phase				1
Connective Tissue Development and Function	G2 phase	delay in G2 phase of fibroblasts	0.0264	GRB10	1
	Total attachment				1
Connective Tissue Development and Function	attachment	attachment of fibroblast cell lines	0.0264	ITGB1	1
	Total contraction				1
Connective Tissue Development and Function	contraction	contraction of adipocytes	0.0264	EDN3	1
	Total formation				1
Connective Tissue Development and Function	formation	formation of chondrocytes	0.0264	ITGB1	1
	Total patterning				1
Connective Tissue Development and Function	patterning	patterning of vertebrae	0.0264	CDX1	1
	Total scattering				1
Connective Tissue Development and Function	scattering	scattering of fibroblast cell lines	0.0264	ITGB1	1
	Total aggregation				2
Connective Tissue Development and Function	aggregation	aggregation of fibroblast cell lines	0.0314	PCDH1, PCDH10	2
	Total binding				1
Connective Tissue Development and Function	binding	binding of adipose cell lines	0.0394	ITGB1	1
	Total chondrogenesis				1
Connective Tissue Development and Function	chondrogenesis	chondrogenesis of mice	0.0394	BMPR1B	1
	Total development				1
Connective Tissue Development and Function	development	development of cervical vertebra	0.0394	CDX1	1
	Total laddering				1
Total DNA Replication, Recombination, and Repair					7
DNA Replication, Recombination, and Repair	laddering	laddering of DNA	0.0133	PRKCD	1
	Total homologous pairing				2
DNA Replication, Recombination, and Repair	homologous pairing	homologous pairing	0.026	SMC1B, XRCC3	2
	Total deletion				1
DNA Replication, Recombination, and Repair	deletion	deletion of DNA	0.0264	XRCC3	1
	Total formation				1
DNA Replication, Recombination, and Repair	formation	formation of PML nuclear bodies	0.0264	PML	1
	Total progression				1
DNA Replication, Recombination, and Repair	progression	progression of replication fork	0.0394	XRCC3	1
	Total stabilization				1
DNA Replication, Recombination, and Repair	stabilization	stabilization of mouse chromosome	0.0394	SMC1B	1
	Total colony formation				1
Total Dermatological Diseases and Conditions					7
Dermatological Diseases and Conditions	colony formation	colony formation of skin cancer cell lines	0.0133	PTPRS (includes EG:5802)	1
	Total ichthyosis hystrix, Curth Macklin type				1
Dermatological Diseases and Conditions	ichthyosis hystrix, Curth Macklin type	ichthyosis hystrix, Curth Macklin type	0.0133	KRT1	1
	Total Waardenburg-Shah syndrome				1
Dermatological Diseases and Conditions	Waardenburg-Shah syndrome	Waardenburg-Shah syndrome	0.0264	EDN3	1
	Total melanoma				4
Dermatological Diseases and Conditions	melanoma	melanoma	0.0432	EDN3, FBXW7, HIPK2, WNK1	4
	Total dedifferentiation				1
Total Developmental Disorder					3
Developmental Disorder	dedifferentiation	dedifferentiation of secretory epithelium	0.0133	ITGB1	1
	Total hypoplasia				1
Developmental Disorder	hypoplasia	hypoplasia of islets of Langerhans	0.0133	PTPRS (includes EG:5802)	1
	Total developmental disorder				1
Developmental Disorder	developmental disorder	developmental disorder of islets of Langerhans	0.0264	PTPRS (includes EG:5802)	1
	Total morphology				2
Total Digestive System Development and Function					6
Digestive System Development and Function	morphology	morphology of intestinal villus	0.0133	IGF2BP1	1
Digestive System Development and Function	morphology	morphology of crypt	0.0264	IGF2BP1	1
	Total contact growth inhibition				1
Digestive System Development and Function	contact growth inhibition	contact growth inhibition of intestinal cell lines	0.0264	CDX1	1
	Total permeability				1
Digestive System Development and Function	permeability	permeability of intestinal cells	0.0264	PRKCD	1
	Total quantity				1
Digestive System Development and Function	quantity	quantity of intestinal cell lines	0.0264	CDX1	1
	Total size				1
Digestive System Development and Function	size	size of intestinal villus	0.0264	IGF2BP1	1
	Total cell division				1
Total Embryonic Development					11
Embryonic Development	cell division	cell division of embryonic cell lines	0.0133	CTCF	1
	Total quantity				3
Embryonic Development	quantity	quantity of neural tube cells	0.0133	BMPR1B	1
Embryonic Development	quantity	quantity of embryonic cells	0.0498	BMPR1B, EDN3	2
	Total angiogenesis				1
Embryonic Development	angiogenesis	angiogenesis of allantois	0.0264	SLURP1	1
	Total apoptosis				2
Embryonic Development	apoptosis	apoptosis of neural tube cells	0.0264	BMPR1B	1
Embryonic Development	apoptosis	apoptosis of neuroblasts	0.0394	BMPR1B	1
	Total cardiovascular process				1
Embryonic Development	cardiovascular process	cardiovascular process of allantois	0.0264	SLURP1	1
	Total closure				1
Embryonic Development	closure	closure of neuropore	0.0264	HIPK2	1
	Total patterning				1
Embryonic Development	patterning	patterning of vertebrae	0.0264	CDX1	1
	Total survival				1
Embryonic Development	survival	survival of epiblast	0.0264	ITGB1	1
	Total development				1
Total Endocrine System Development and Function					6
Endocrine System Development and Function	development	development of hypothalamus	0.0133	ARNT2	1
	Total morphology				2
Endocrine System Development and Function	morphology	morphology of delta islet cells	0.0133	PRKCD	1
Endocrine System Development and Function	morphology	morphology of islet cells	0.0394	PRKCD	1
	Total binding				1
Endocrine System Development and Function	binding	binding of beta islet cells	0.0264	ITGB1	1
	Total desensitization				1
Endocrine System Development and Function	desensitization	desensitization of pituitary cells	0.0264	EDN3	1
	Total growth				1
Endocrine System Development and Function	growth	growth of thyroid cells	0.0264	HIPK2	1
	Total acute pancreatitis				3
Total Endocrine System Disorders					14
Endocrine System Disorders	acute pancreatitis	acute pancreatitis of mice	0.0133	IKBKB	1
Endocrine System Disorders	acute pancreatitis	acute pancreatitis of rodents	0.0264	IKBKB	1
Endocrine System Disorders	acute pancreatitis	acute pancreatitis	0.0394	IKBKB	1
	Total hypoplasia				1
Endocrine System Disorders	hypoplasia	hypoplasia of islets of Langerhans	0.0133	PTPRS (includes EG:5802)	1
	Total insulin resistance				1
Endocrine System Disorders	insulin resistance	insulin resistance of humans	0.0133	IKBKB	1
	Total transformation				3
Endocrine System Disorders	transformation	transformation of delta islet cells	0.0133	PRKCD	1
Endocrine System Disorders	transformation	transformation of apud cells	0.0264	PRKCD	1
Endocrine System Disorders	transformation	transformation of endocrine cells	0.0394	PRKCD	1
	Total Addison's disease				1
Endocrine System Disorders	Addison's disease	Addison's disease	0.0264	NR3C2	1
	Total desensitization				1
Endocrine System Disorders	desensitization	desensitization of pituitary cells	0.0264	EDN3	1
	Total developmental disorder				1
Endocrine System Disorders	developmental disorder	developmental disorder of islets of Langerhans	0.0264	PTPRS (includes EG:5802)	1
	Total size				1
Endocrine System Disorders	size	size of pheochromocytoma cell lines	0.0264	S100A1	1
	Total colony formation				1
Endocrine System Disorders	colony formation	colony formation of pheochromocytoma cell lines	0.0394	S100A1	1
	Total hyperaldosteronism				1
Endocrine System Disorders	hyperaldosteronism	hyperaldosteronism	0.0394	NR3C2	1
	Total acute pancreatitis				2
Total Gastrointestinal Disease					11
Gastrointestinal Disease	acute pancreatitis	acute pancreatitis of mice	0.0133	IKBKB	1
Gastrointestinal Disease	acute pancreatitis	acute pancreatitis	0.0394	IKBKB	1
	Total anoikis				1
Gastrointestinal Disease	anoikis	anoikis of enterocytes	0.0133	ITGB1	1
	Total cell movement				5
Gastrointestinal Disease	cell movement	cell movement of colon cancer cell lines	0.0187	ARHGEF4, PRUNE	2
Gastrointestinal Disease	cell movement	cell movement of colorectal cancer cell lines	0.0194	ARHGEF4, CDX1, PRUNE	3
	Total accumulation				1
Gastrointestinal Disease	accumulation	accumulation of colon carcinoma cells	0.0264	CDX1	1
	Total apoptosis				2
Gastrointestinal Disease	apoptosis	apoptosis of enterocytes	0.0264	ITGB1	1
Gastrointestinal Disease	apoptosis	apoptosis of salivary gland cell lines	0.0264	PRKCD	1
	Total detachment				2
Total Hematological Disease					6
Hematological Disease	detachment	detachment of eosinophils	0.0133	ITGB1	1
Hematological Disease	detachment	detachment of granulocytes	0.0394	ITGB1	1
	Total leukemia				1
Hematological Disease	leukemia	initiation of leukemia of mice	0.0264	PML	1
	Total differentiation				2
Hematological Disease	differentiation	differentiation of acute promyelocytic leukemia cells	0.0394	PML	1
Hematological Disease	differentiation	differentiation of myeloid leukemia cells	0.0394	PML	1
	Total type M3 acute myeloid leukemia				1
Hematological Disease	type M3 acute myeloid leukemia	type M3 acute myeloid leukemia of mice	0.0394	PML	1
	Total detachment				2
Total Hematological System Development and Function					18
Hematological System Development and Function	detachment	detachment of eosinophils	0.0133	ITGB1	1
Hematological System Development and Function	detachment	detachment of granulocytes	0.0394	ITGB1	1
	Total sequestration				1
Hematological System Development and Function	sequestration	sequestration of hematopoietic progenitor cells	0.0133	ITGB1	1
	Total transmigration				3
Hematological System Development and Function	transmigration	transmigration of peripheral blood lymphocytes	0.0133	ITGB1	1
Hematological System Development and Function	transmigration	transmigration of mononuclear leukocytes	0.0286	ITGB1, PVR	2
	Total differentiation				1
Hematological System Development and Function	differentiation	differentiation of promyelocytes	0.0264	PML	1
	Total maturation				3
Hematological System Development and Function	maturation	arrest in maturation of hematopoietic progenitor cells	0.0264	PML	1
Hematological System Development and Function	maturation	maturation of hematopoietic progenitor cells	0.0264	PML	1
Hematological System Development and Function	maturation	maturation of hematopoietic cells	0.0394	PML	1
	Total rolling				1
Hematological System Development and Function	rolling	arrest in rolling of eosinophils	0.0264	ITGB1	1
	Total priming				4
Hematological System Development and Function	priming	priming of T lymphocytes	0.0371	GJA4, IKBKB	2
Hematological System Development and Function	priming	priming of mononuclear leukocytes	0.0465	GJA4, IKBKB	2
	Total cell-cell adhesion				1
Hematological System Development and Function	cell-cell adhesion	cell-cell adhesion of T lymphocytes	0.0394	ITGB1	1
	Total production				1
Hematological System Development and Function	production	production of mononuclear cells	0.0394	CDC2L5	1
	Total repopulation				1
Hematological System Development and Function	repopulation	repopulation of hematopoietic progenitor cells	0.0394	ITGB1	1
	Total regeneration				2
Total Hepatic System Development and Function					2
Hepatic System Development and Function	regeneration	regeneration of hepatocytes	0.0133	IKBKB	1
Hepatic System Development and Function	regeneration	regeneration of liver cells	0.0394	IKBKB	1
	Total accumulation				1
Total Immune Response					11
Immune Response	accumulation	accumulation of exudate	0.0133	IKBKB	1
	Total tolerance				1
Immune Response	tolerance	tolerance of B lymphocytes	0.0133	PRKCD	1
	Total transmigration				3
Immune Response	transmigration	transmigration of peripheral blood lymphocytes	0.0133	ITGB1	1
Immune Response	transmigration	transmigration of mononuclear leukocytes	0.0286	ITGB1, PVR	2
	Total rolling				1
Immune Response	rolling	arrest in rolling of eosinophils	0.0264	ITGB1	1
	Total priming				4
Immune Response	priming	priming of T lymphocytes	0.0371	GJA4, IKBKB	2
Immune Response	priming	priming of mononuclear leukocytes	0.0465	GJA4, IKBKB	2
	Total production				1
Immune Response	production	production of mononuclear cells	0.0394	CDC2L5	1
	Total detachment				2
Total Immune and Lymphatic System Development and Function					12
Immune and Lymphatic System Development and Function	detachment	detachment of eosinophils	0.0133	ITGB1	1
Immune and Lymphatic System Development and Function	detachment	detachment of granulocytes	0.0394	ITGB1	1
	Total differentiation				1
Immune and Lymphatic System Development and Function	differentiation	differentiation of promyelocytes	0.0264	PML	1
	Total priming				4
Immune and Lymphatic System Development and Function	priming	priming of T lymphocytes	0.0371	GJA4, IKBKB	2
Immune and Lymphatic System Development and Function	priming	priming of mononuclear leukocytes	0.0465	GJA4, IKBKB	2
	Total cell-cell adhesion				1
Immune and Lymphatic System Development and Function	cell-cell adhesion	cell-cell adhesion of T lymphocytes	0.0394	ITGB1	1
	Total production				1
Immune and Lymphatic System Development and Function	production	production of mononuclear cells	0.0394	CDC2L5	1
	Total development				3
Immune and Lymphatic System Development and Function	development	development of bone marrow cells	0.0403	CDC2L5, IKBKB, PML	3
	Total detachment				2
Total Immunological Disease					9
Immunological Disease	detachment	detachment of eosinophils	0.0133	ITGB1	1
Immunological Disease	detachment	detachment of granulocytes	0.0394	ITGB1	1
	Total differentiation				2
Immunological Disease	differentiation	differentiation of lymphoma cell lines	0.0402	PML, PRKCD	2
	Total developmental process				3
Immunological Disease	developmental process	developmental process of lymphoma cell lines	0.0458	CTCF, PML, PRKCD	3
	Total Sjogren's syndrome				2
Immunological Disease	Sjogren's syndrome	Sjogren's syndrome	0.0465	PML, PRKCD	2
	Total polio				1
Total Infectious Disease					1
Infectious Disease	polio	polio	0.0133	PVR	1
	Total acute pancreatitis				3
Total Inflammatory Disease					3
Inflammatory Disease	acute pancreatitis	acute pancreatitis of mice	0.0133	IKBKB	1
Inflammatory Disease	acute pancreatitis	acute pancreatitis of rodents	0.0264	IKBKB	1
Inflammatory Disease	acute pancreatitis	acute pancreatitis	0.0394	IKBKB	1
	Total translocation				1
Total Lipid Metabolism					3
Lipid Metabolism	translocation	translocation of phosphatidylinositol	0.0133	PITPNC1	1
	Total generation				1
Lipid Metabolism	generation	generation of ceramide-1-phosphate	0.0264	CERK (includes EG:64781)	1
	Total production				1
Lipid Metabolism	production	production of lysophosphatidic acid	0.0264	ITGB1	1
	Total displacement				1
Total Nucleic Acid Metabolism					4
Nucleic Acid Metabolism	displacement	displacement of GDP	0.0133	RCC1 (includes EG:1104)	1
	Total dissociation				1
Nucleic Acid Metabolism	dissociation	dissociation of guanosine 5'-O-(3-thiotriphosphate)	0.0133	RCC1 (includes EG:1104)	1
	Total quantity				1
Nucleic Acid Metabolism	quantity	quantity of UDP-D-glucose	0.0133	UGP2	1
	Total metabolism				1
Nucleic Acid Metabolism	metabolism	metabolism of UDP-D-glucose	0.0264	UGP2	1
	Total development				2
Total Organ Development					3
Organ Development	development	development of hypothalamus	0.0133	ARNT2	1
Organ Development	development	development of precerebellar nucleus	0.0264	ROBO3	1
	Total alveologenesis				1
Organ Development	alveologenesis	alveologenesis of mammary gland	0.0264	ITGB1	1
	Total hypoplasia				1
Total Organ Morphology					11
Organ Morphology	hypoplasia	hypoplasia of islets of Langerhans	0.0133	PTPRS (includes EG:5802)	1
	Total morphology				3
Organ Morphology	morphology	morphology of intestinal villus	0.0133	IGF2BP1	1
Organ Morphology	morphology	morphology of crypt	0.0264	IGF2BP1	1
Organ Morphology	morphology	morphology of mammary gland	0.0264	ITGB1	1
	Total relaxation				1
Organ Morphology	relaxation	relaxation of left ventricle	0.0133	ITGB1	1
	Total size				1
Organ Morphology	size	size of intestinal villus	0.0264	IGF2BP1	1
	Total contraction				4
Organ Morphology	contraction	contraction of left ventricle	0.0394	ITGB1	1
Organ Morphology	contraction	contraction of myocardium	0.0394	S100A1	1
Organ Morphology	contraction	contraction of heart	0.0465	ITGB1BP2, S100A1	2
	Total opening				1
Organ Morphology	opening	opening of eyelid	0.0394	BMPR1B	1
	Total clonogenicity				1
Total Reproductive System Disease					23
Reproductive System Disease	clonogenicity	clonogenicity of breast cancer cell lines	0.0133	PML	1
	Total disorganization				1
Reproductive System Disease	disorganization	disorganization of mammary alveolus	0.0133	ITGB1	1
	Total loss				2
Reproductive System Disease	loss	loss of male germ cells	0.0133	ITGB1	1
Reproductive System Disease	loss	loss of spermatids	0.0133	ITGB1	1
	Total removal				2
Reproductive System Disease	removal	removal of spermatids	0.0133	TRIM28	1
Reproductive System Disease	removal	removal of spermatocytes	0.0133	TRIM28	1
	Total G1 phase				1
Reproductive System Disease	G1 phase	delay in G1 phase of prostate cancer cell lines	0.0264	HOXB13	1
	Total incidence				1
Reproductive System Disease	incidence	incidence of breast carcinoma	0.0264	IGF2BP1	1
	Total precocious puberty				1
Reproductive System Disease	precocious puberty	precocious puberty	0.0264	GNRHR	1
	Total signaling				1
Reproductive System Disease	signaling	signaling of mammary tumor cells	0.0264	ITGB1	1
	Total disease				2
Reproductive System Disease	disease	disease of breast cancer cell lines	0.0286	IKBKB, PML	2
	Total tumorigenesis				2
Reproductive System Disease	tumorigenesis	tumorigenesis of breast cancer cell lines	0.0286	IKBKB, PML	2
	Total growth				4
Reproductive System Disease	growth	growth of prostate cancer cell lines	0.0356	CBX7, HOXB13, ITGB1, PRKCD	4
	Total chemotaxis				1
Reproductive System Disease	chemotaxis	chemotaxis of mammary tumor cells	0.0394	ITGB1	1
	Total developmental process				4
Reproductive System Disease	developmental process	developmental process of prostate cancer cell lines	0.0419	CBX7, HOXB13, ITGB1, PRKCD	4
	Total myotonia congenita				1
Total Skeletal and Muscular Disorders					7
Skeletal and Muscular Disorders	myotonia congenita	myotonia congenita	0.0133	SCN4A	1
	Total paramyotonia congenita				1
Skeletal and Muscular Disorders	paramyotonia congenita	paramyotonia congenita	0.0133	SCN4A	1
	Total response				1
Skeletal and Muscular Disorders	response	response of bone cancer cell lines	0.0264	BMPR1B	1
	Total transformation				1
Skeletal and Muscular Disorders	transformation	transformation of vertebral column	0.0264	CDX1	1
	Total formation				1
Skeletal and Muscular Disorders	formation	formation of osteosarcoma	0.0394	WWOX	1
	Total nutritional disorder				1
Skeletal and Muscular Disorders	nutritional disorder	nutritional disorder of muscle	0.0394	IKBKB	1
	Total wasting				1
Skeletal and Muscular Disorders	wasting	wasting of muscle	0.0394	IKBKB	1
	Total G0/G1 phase transition				1
Total Skeletal and Muscular System Development and Function					22
Skeletal and Muscular System Development and Function	G0/G1 phase transition	arrest in G0/G1 phase transition of muscle cell lines	0.0133	PRKCD	1
	Total maturation				2
Skeletal and Muscular System Development and Function	maturation	maturation of muscle cell lines	0.0133	ITGB1	1
Skeletal and Muscular System Development and Function	maturation	maturation of myotube	0.0133	ITGB1	1
	Total myogenesis				2
Skeletal and Muscular System Development and Function	myogenesis	myogenesis of myotube	0.0133	ITGB1	1
Skeletal and Muscular System Development and Function	myogenesis	myogenesis of skeletal muscle	0.0133	TRIO	1
	Total osteoclastogenesis				1
Skeletal and Muscular System Development and Function	osteoclastogenesis	osteoclastogenesis of joint	0.0133	IKBKB	1
	Total mass				2
Skeletal and Muscular System Development and Function	mass	mass of muscle	0.0235	GRB10, ITGB1	2
	Total development				2
Skeletal and Muscular System Development and Function	development	development of myotube	0.0264	ITGB1	1
Skeletal and Muscular System Development and Function	development	development of cervical vertebra	0.0394	CDX1	1
	Total fusion				2
Skeletal and Muscular System Development and Function	fusion	fusion of joint	0.0264	ITGB1	1
Skeletal and Muscular System Development and Function	fusion	fusion of muscle precursor cells	0.0394	ITGB1	1
	Total motor function				1
Skeletal and Muscular System Development and Function	motor function	motor function of hindlimb	0.0264	JPH4	1
	Total organization				1
Skeletal and Muscular System Development and Function	organization	organization of growth plate	0.0264	ITGB1	1
	Total patterning				1
Skeletal and Muscular System Development and Function	patterning	patterning of vertebrae	0.0264	CDX1	1
	Total skeletal and muscular process				1
Skeletal and Muscular System Development and Function	skeletal and muscular process	skeletal and muscular process of skeletal muscle	0.0264	TRIO	1
	Total survival				1
Skeletal and Muscular System Development and Function	survival	survival of myotube	0.0264	ITGB1	1
	Total adhesion				1
Skeletal and Muscular System Development and Function	adhesion	adhesion of muscle precursor cells	0.0394	ITGB1	1
	Total chondrogenesis				1
Skeletal and Muscular System Development and Function	chondrogenesis	chondrogenesis of mice	0.0394	BMPR1B	1
	Total contraction				1
Skeletal and Muscular System Development and Function	contraction	contraction of myocardium	0.0394	S100A1	1
	Total formation				2
Skeletal and Muscular System Development and Function	formation	formation of joint	0.0394	ITGB1	1
Skeletal and Muscular System Development and Function	formation	formation of muscle precursor cells	0.0394	ITGB1	1
	Total arborization				1
Total Tissue Development					21
Tissue Development	arborization	arborization of spinal nerve	0.0133	ITGB1	1
	Total assembly				2
Tissue Development	assembly	assembly of basement membrane	0.0133	ITGB1	1
Tissue Development	assembly	assembly of tissue	0.0264	ITGB1	1
	Total myogenesis				1
Tissue Development	myogenesis	myogenesis of skeletal muscle	0.0133	TRIO	1
	Total organization				2
Tissue Development	organization	organization of basement membrane	0.0133	ITGB1	1
Tissue Development	organization	organization of growth plate	0.0264	ITGB1	1
	Total adhesion				4
Tissue Development	adhesion	adhesion of brain tissue	0.0264	ITGB1	1
Tissue Development	adhesion	adhesion of Schwann cells	0.0394	ITGB1	1
Tissue Development	adhesion	adhesion of basal lamina	0.0394	ITGB1	1
Tissue Development	adhesion	adhesion of muscle precursor cells	0.0394	ITGB1	1
	Total alveologenesis				1
Tissue Development	alveologenesis	alveologenesis of mammary gland	0.0264	ITGB1	1
	Total angiogenesis				1
Tissue Development	angiogenesis	angiogenesis of allantois	0.0264	SLURP1	1
	Total closure				1
Tissue Development	closure	closure of neuropore	0.0264	HIPK2	1
	Total formation				1
Tissue Development	formation	formation of basement membrane	0.0264	ITGB1	1
	Total morphogenesis				1
Tissue Development	morphogenesis	morphogenesis of breast tissue	0.0264	ITGB1	1
	Total patterning				1
Tissue Development	patterning	patterning of vertebrae	0.0264	CDX1	1
	Total survival				1
Tissue Development	survival	survival of epiblast	0.0264	ITGB1	1
	Total branching				1
Tissue Development	branching	branching of nerves	0.0394	ITGB1	1
	Total calcification				1
Tissue Development	calcification	calcification of extracellular matrix	0.0394	BMPR1B	1
	Total cell-cell adhesion				1
Tissue Development	cell-cell adhesion	cell-cell adhesion of T lymphocytes	0.0394	ITGB1	1
	Total development				1
Tissue Development	development	development of cervical vertebra	0.0394	CDX1	1
	Total proliferation				2
Total Tumor Morphology					5
Tumor Morphology	proliferation	proliferation of glioblastoma cells	0.0133	PRKCD	1
Tumor Morphology	proliferation	proliferation of glioma cells	0.0394	PRKCD	1
	Total accumulation				1
Tumor Morphology	accumulation	accumulation of colon carcinoma cells	0.0264	CDX1	1
	Total formation				2
Tumor Morphology	formation	formation of osteosarcoma	0.0394	WWOX	1
Tumor Morphology	formation	formation of papillary carcinoma	0.0394	WWOX	1
	Total binding				5
Total Viral Function					8
Viral Function	binding	binding of Human foamy virus	0.0133	PML	1
Viral Function	binding	binding of Retroviridae	0.021	ITGB1, PML	2
Viral Function	binding	binding of virus	0.0371	ITGB1, PML	2
	Total production				1
Viral Function	production	production of Rabies virus	0.0133	PML	1
	Total transactivation				2
Viral Function	transactivation	transactivation of mouse mammary tumor virus	0.0342	AKAP13, NR3C2	2
	Total cell cycle progression				1
Total Visual System Development and Function					2
Visual System Development and Function	cell cycle progression	cell cycle progression of eye cell lines	0.0133	ALDH3A1	1
	Total opening				1
Visual System Development and Function	opening	opening of eyelid	0.0394	BMPR1B	1
	Total moiety attachment				11
Total Amino Acid Metabolism					20
Amino Acid Metabolism	moiety attachment	moiety attachment of amino acids	0.0166	BMPR1B, CAMK4, DYRK3, FUT10 (includes EG:84750), HIPK2, IKBKB, PRKCD, PRMT3, TLK1, WNK1, WNK4	11
	Total phosphorylation				9
Amino Acid Metabolism	phosphorylation	phosphorylation of amino acids	0.0256	BMPR1B, CAMK4, DYRK3, HIPK2, IKBKB, PRKCD, TLK1, WNK1, WNK4	9
	Total moiety attachment				11
Total Post-Translational Modification					23
Post-Translational Modification	moiety attachment	moiety attachment of amino acids	0.0166	BMPR1B, CAMK4, DYRK3, FUT10 (includes EG:84750), HIPK2, IKBKB, PRKCD, PRMT3, TLK1, WNK1, WNK4	11
	Total methylation				2
Post-Translational Modification	methylation	methylation of protein	0.0235	PRMT3, SATB1	2
	Total phosphorylation				9
Post-Translational Modification	phosphorylation	phosphorylation of amino acids	0.0256	BMPR1B, CAMK4, DYRK3, HIPK2, IKBKB, PRKCD, TLK1, WNK1, WNK4	9
	Total autoprocessing				1
Post-Translational Modification	autoprocessing	autoprocessing of protein	0.0394	PCSK9	1
	Total transformation				1
Total Connective Tissue Disorders					1
Connective Tissue Disorders	transformation	transformation of vertebral column	0.0264	CDX1	1
	Total polycystic liver disease				2
Total Hepatic System Disease					2
Hepatic System Disease	polycystic liver disease	polycystic liver disease of mice	0.0264	BICC1	1
Hepatic System Disease	polycystic liver disease	polycystic liver disease	0.0394	BICC1	1
	Total entrance				3
Total Viral Infection					3
Viral Infection	entrance	entrance of Bovine herpesvirus 1	0.0264	PVR	1
Viral Infection	entrance	entrance of Pseudorabies virus	0.0264	PVR	1
Viral Infection	entrance	entrance of Herpesviridae	0.0394	PVR	1
	Total cycling				1
Total Vitamin and Mineral Metabolism					2
Vitamin and Mineral Metabolism	cycling	cycling of calcium	0.0264	S100A1	1
	Total binding				1
Vitamin and Mineral Metabolism	binding	binding of biotin	0.0394	KRT1	1
	Total generation				3
Total Free Radical Scavenging					3
Free Radical Scavenging	generation	generation of reactive oxygen species	0.0274	IKBKB, ITGB1, PRKCD	3
	Total degeneration				2
Total Organismal Injury and Abnormalities					3
Organismal Injury and Abnormalities	degeneration	degeneration of organ	0.0286	IKBKB, TRIM28	2
	Total immobilization				1
Organismal Injury and Abnormalities	immobilization	immobilization of mice	0.0394	SLC18A2	1
	Total degeneration				1
Total Ophthalmic Disease					1
Ophthalmic Disease	degeneration	degeneration of photoreceptor layer	0.0394	RCVRN	1
	Total chondrogenesis				1
Total Organismal Development					1
Organismal Development	chondrogenesis	chondrogenesis of mice	0.0394	BMPR1B	1
Total Respiratory Disease					6
	Total anoikis				1
Respiratory Disease	anoikis	anoikis of lung cancer cell lines	0.0394	PRKCD	1
	Total binding				1
Respiratory Disease	binding	binding of small cell lung cancer cells	0.0394	ITGB1	1
	Total apoptosis				4
Respiratory Disease	apoptosis	apoptosis of lung cancer cell lines	0.0446	HIPK2, PML, PRKCD, WWOX	4
